# Supplementary material for: Single‐Cell RNA Sequencing Analysis Reveals Exercise‐Induced Transcriptional Dynamics in Half‐Marathon Runners
Source: Scand J Med Sci Sports. 2025 Jan 16;35(1):e70018. doi: 10.1111/sms.70018 (PMC11737006; doi:10.1111/sms.70018)
Supplement: Supplementary file 2 — Table S1. [file SMS-35-e70018-s001.xlsx]

## Sheet: Table_S1
Cell type	ID	Description	setSize	enrichmentScore	NES	pvalue	p.adjust	qvalue	rank	leading_edge	core_enrichment
CD8+ NKT-like cells	GO:0009060	aerobic respiration	166	0.481136	1.82133	1.12501e-05	0.0142635	0.0134291	2254	tags=37%, list=20%, signal=30%	ENSG00000198804/ENSG00000198712/ENSG00000198938/ENSG00000198886/ENSG00000198899/ENSG00000198727/ENSG00000198888/ENSG00000198840/ENSG00000023228/ENSG00000198786/ENSG00000073578/ENSG00000163541/ENSG00000112992/ENSG00000131143/ENSG00000091483/ENSG00000105373/ENSG00000154723/ENSG00000198763/ENSG00000179091/ENSG00000165678/ENSG00000182054/ENSG00000166136/ENSG00000204370/ENSG00000186010/ENSG00000140990…
CD8+ NKT-like cells	GO:0006091	generation of precursor metabolites and energy	368	0.401105	1.61039	1.03869e-05	0.0142635	0.0134291	2266	tags=30%, list=20%, signal=25%	ENSG00000198804/ENSG00000198712/ENSG00000198938/ENSG00000198886/ENSG00000136997/ENSG00000198899/ENSG00000198727/ENSG00000198888/ENSG00000198840/ENSG00000130313/ENSG00000291237/ENSG00000023228/ENSG00000162496/ENSG00000111640/ENSG00000110958/ENSG00000198786/ENSG00000051523/ENSG00000073578/ENSG00000158122/ENSG00000067225/ENSG00000072778/ENSG00000169230/ENSG00000142657/ENSG00000163541/ENSG00000112992…
CD8+ NKT-like cells	GO:0006163	purine nucleotide metabolic process	366	0.395439	1.58736	1.03877e-05	0.0142635	0.0134291	2254	tags=31%, list=20%, signal=25%	ENSG00000198712/ENSG00000198886/ENSG00000204389/ENSG00000198899/ENSG00000109971/ENSG00000198888/ENSG00000198840/ENSG00000130313/ENSG00000179144/ENSG00000023228/ENSG00000111716/ENSG00000196839/ENSG00000121281/ENSG00000111640/ENSG00000198786/ENSG00000073578/ENSG00000076685/ENSG00000158122/ENSG00000067225/ENSG00000147416/ENSG00000157881/ENSG00000142657/ENSG00000163541/ENSG00000112992/ENSG00000102144…
CD8+ NKT-like cells	GO:0055086	nucleobase-containing small molecule metabolic process	465	0.376207	1.52742	1.02317e-05	0.0142635	0.0134291	2254	tags=29%, list=20%, signal=24%	ENSG00000198712/ENSG00000198886/ENSG00000204389/ENSG00000198899/ENSG00000109971/ENSG00000198888/ENSG00000198840/ENSG00000130313/ENSG00000179144/ENSG00000023228/ENSG00000111716/ENSG00000196839/ENSG00000121281/ENSG00000111640/ENSG00000198786/ENSG00000073578/ENSG00000076685/ENSG00000158122/ENSG00000067225/ENSG00000173221/ENSG00000147416/ENSG00000157881/ENSG00000142657/ENSG00000163541/ENSG00000112992…
CD8+ NKT-like cells	GO:0045087	innate immune response	531	0.372585	1.5206	1.01675e-05	0.0142635	0.0134291	2189	tags=27%, list=20%, signal=23%	ENSG00000163220/ENSG00000100453/ENSG00000185885/ENSG00000196230/ENSG00000011600/ENSG00000177663/ENSG00000104365/ENSG00000204389/ENSG00000000938/ENSG00000137161/ENSG00000163565/ENSG00000205809/ENSG00000134242/ENSG00000203747/ENSG00000144381/ENSG00000079785/ENSG00000162654/ENSG00000170458/ENSG00000010810/ENSG00000105483/ENSG00000026751/ENSG00000172183/ENSG00000111640/ENSG00000080824/ENSG00000085265…
CD8+ NKT-like cells	GO:0098542	defense response to other organism	663	0.366071	1.50452	1.00858e-05	0.0142635	0.0134291	2768	tags=33%, list=25%, signal=27%	ENSG00000163220/ENSG00000100453/ENSG00000163737/ENSG00000185885/ENSG00000196230/ENSG00000163736/ENSG00000011600/ENSG00000177663/ENSG00000104365/ENSG00000204389/ENSG00000180644/ENSG00000000938/ENSG00000137161/ENSG00000163565/ENSG00000205809/ENSG00000134242/ENSG00000203747/ENSG00000144381/ENSG00000079785/ENSG00000162654/ENSG00000170458/ENSG00000010810/ENSG00000105483/ENSG00000026751/ENSG00000172183…
CD8+ NKT-like cells	GO:0046649	lymphocyte activation	552	0.358469	1.46512	1.01478e-05	0.0142635	0.0134291	3011	tags=37%, list=27%, signal=29%	ENSG00000101082/ENSG00000011600/ENSG00000166888/ENSG00000180644/ENSG00000115904/ENSG00000126353/ENSG00000000938/ENSG00000115738/ENSG00000205809/ENSG00000134242/ENSG00000203747/ENSG00000177697/ENSG00000100385/ENSG00000144381/ENSG00000120694/ENSG00000010810/ENSG00000196839/ENSG00000198026/ENSG00000026751/ENSG00000078596/ENSG00000135046/ENSG00000244038/ENSG00000169230/ENSG00000158869/ENSG00000168685…
CD8+ NKT-like cells	GO:0006119	oxidative phosphorylation	125	0.490288	1.8012	2.33337e-05	0.0147919	0.0139265	2254	tags=36%, list=20%, signal=29%	ENSG00000198804/ENSG00000198712/ENSG00000198938/ENSG00000198886/ENSG00000198899/ENSG00000198727/ENSG00000198888/ENSG00000198840/ENSG00000023228/ENSG00000198786/ENSG00000073578/ENSG00000131143/ENSG00000154723/ENSG00000198763/ENSG00000179091/ENSG00000165678/ENSG00000166136/ENSG00000204370/ENSG00000186010/ENSG00000140990/ENSG00000167792/ENSG00000116459/ENSG00000147123/ENSG00000151366/ENSG00000106153…
CD8+ NKT-like cells	GO:0010728	regulation of hydrogen peroxide biosynthetic process	4	0.984955	1.72583	1.70164e-05	0.0147919	0.0139265	107	tags=75%, list=1%, signal=74%	ENSG00000198712/ENSG00000291237/ENSG00000010810
CD8+ NKT-like cells	GO:0045333	cellular respiration	203	0.431961	1.66514	2.19991e-05	0.0147919	0.0139265	2254	tags=33%, list=20%, signal=27%	ENSG00000198804/ENSG00000198712/ENSG00000198938/ENSG00000198886/ENSG00000198899/ENSG00000198727/ENSG00000198888/ENSG00000198840/ENSG00000291237/ENSG00000023228/ENSG00000198786/ENSG00000073578/ENSG00000169230/ENSG00000163541/ENSG00000112992/ENSG00000131143/ENSG00000091483/ENSG00000105373/ENSG00000154723/ENSG00000198763/ENSG00000179091/ENSG00000165678/ENSG00000182054/ENSG00000166136/ENSG00000204370…
CD8+ NKT-like cells	GO:0072521	purine-containing compound metabolic process	380	0.39675	1.5957	2.07174e-05	0.0147919	0.0139265	2254	tags=31%, list=20%, signal=26%	ENSG00000198712/ENSG00000198886/ENSG00000204389/ENSG00000198899/ENSG00000109971/ENSG00000198888/ENSG00000198840/ENSG00000130313/ENSG00000179144/ENSG00000023228/ENSG00000111716/ENSG00000196839/ENSG00000121281/ENSG00000111640/ENSG00000198786/ENSG00000073578/ENSG00000076685/ENSG00000158122/ENSG00000067225/ENSG00000147416/ENSG00000157881/ENSG00000142657/ENSG00000163541/ENSG00000112992/ENSG00000102144…
CD8+ NKT-like cells	GO:0009117	nucleotide metabolic process	410	0.38869	1.5694	2.0622e-05	0.0147919	0.0139265	2254	tags=30%, list=20%, signal=25%	ENSG00000198712/ENSG00000198886/ENSG00000204389/ENSG00000198899/ENSG00000109971/ENSG00000198888/ENSG00000198840/ENSG00000130313/ENSG00000179144/ENSG00000023228/ENSG00000111716/ENSG00000196839/ENSG00000121281/ENSG00000111640/ENSG00000198786/ENSG00000073578/ENSG00000076685/ENSG00000158122/ENSG00000067225/ENSG00000147416/ENSG00000157881/ENSG00000142657/ENSG00000163541/ENSG00000112992/ENSG00000102144…
CD8+ NKT-like cells	GO:0006753	nucleoside phosphate metabolic process	415	0.384512	1.5534	2.06075e-05	0.0147919	0.0139265	2254	tags=30%, list=20%, signal=25%	ENSG00000198712/ENSG00000198886/ENSG00000204389/ENSG00000198899/ENSG00000109971/ENSG00000198888/ENSG00000198840/ENSG00000130313/ENSG00000179144/ENSG00000023228/ENSG00000111716/ENSG00000196839/ENSG00000121281/ENSG00000111640/ENSG00000198786/ENSG00000073578/ENSG00000076685/ENSG00000158122/ENSG00000067225/ENSG00000147416/ENSG00000157881/ENSG00000142657/ENSG00000163541/ENSG00000112992/ENSG00000102144…
CD8+ NKT-like cells	GO:0002684	positive regulation of immune system process	667	0.351719	1.44567	2.01729e-05	0.0147919	0.0139265	2089	tags=26%, list=19%, signal=23%	ENSG00000163737/ENSG00000101082/ENSG00000011600/ENSG00000104365/ENSG00000204389/ENSG00000166888/ENSG00000115904/ENSG00000126353/ENSG00000000938/ENSG00000163565/ENSG00000115738/ENSG00000211592/ENSG00000205809/ENSG00000134242/ENSG00000203747/ENSG00000177119/ENSG00000144381/ENSG00000079785/ENSG00000170458/ENSG00000120694/ENSG00000010810/ENSG00000186470/ENSG00000196839/ENSG00000198026/ENSG00000100813…
CD8+ NKT-like cells	GO:0001819	positive regulation of cytokine production	300	0.399909	1.58664	3.16877e-05	0.0165428	0.015575	2159	tags=30%, list=19%, signal=25%	ENSG00000163737/ENSG00000011600/ENSG00000177663/ENSG00000204389/ENSG00000126353/ENSG00000000938/ENSG00000163565/ENSG00000134242/ENSG00000203747/ENSG00000144381/ENSG00000079785/ENSG00000170458/ENSG00000186470/ENSG00000105483/ENSG00000111640/ENSG00000080824/ENSG00000085265/ENSG00000051523/ENSG00000135046/ENSG00000158869/ENSG00000168071/ENSG00000010610/ENSG00000088888/ENSG00000181104/ENSG00000213047…
CD8+ NKT-like cells	GO:0002250	adaptive immune response	303	0.399433	1.58556	3.16683e-05	0.0165428	0.015575	1561	tags=26%, list=14%, signal=23%	ENSG00000101082/ENSG00000177663/ENSG00000166888/ENSG00000180644/ENSG00000211592/ENSG00000205809/ENSG00000203747/ENSG00000100385/ENSG00000144381/ENSG00000010810/ENSG00000186470/ENSG00000196839/ENSG00000121281/ENSG00000026751/ENSG00000167613/ENSG00000135046/ENSG00000158869/ENSG00000168685/ENSG00000010610/ENSG00000015285/ENSG00000152457/ENSG00000213047/ENSG00000204713/ENSG00000072274/ENSG00000198574…
CD8+ NKT-like cells	GO:0034097	response to cytokine	552	0.350112	1.43096	3.04433e-05	0.0165428	0.015575	2671	tags=33%, list=24%, signal=26%	ENSG00000163737/ENSG00000185885/ENSG00000163736/ENSG00000177663/ENSG00000104365/ENSG00000204389/ENSG00000166888/ENSG00000115904/ENSG00000126353/ENSG00000163565/ENSG00000100385/ENSG00000144381/ENSG00000174231/ENSG00000162654/ENSG00000150347/ENSG00000170458/ENSG00000105483/ENSG00000120837/ENSG00000111640/ENSG00000051523/ENSG00000135046/ENSG00000244038/ENSG00000158869/ENSG00000168685/ENSG00000119535…
CD8+ NKT-like cells	GO:0015980	energy derivation by oxidation of organic compounds	253	0.412597	1.61806	4.29373e-05	0.0173213	0.016308	2254	tags=31%, list=20%, signal=26%	ENSG00000198804/ENSG00000198712/ENSG00000198938/ENSG00000198886/ENSG00000136997/ENSG00000198899/ENSG00000198727/ENSG00000198888/ENSG00000198840/ENSG00000291237/ENSG00000023228/ENSG00000110958/ENSG00000198786/ENSG00000073578/ENSG00000072778/ENSG00000169230/ENSG00000163541/ENSG00000112992/ENSG00000131143/ENSG00000196182/ENSG00000091483/ENSG00000105373/ENSG00000154723/ENSG00000198763/ENSG00000179091…
CD8+ NKT-like cells	GO:0002443	leukocyte mediated immunity	262	0.411503	1.61777	4.27789e-05	0.0173213	0.016308	1561	tags=26%, list=14%, signal=23%	ENSG00000100453/ENSG00000196230/ENSG00000101082/ENSG00000011600/ENSG00000166888/ENSG00000180644/ENSG00000000938/ENSG00000205809/ENSG00000092531/ENSG00000203747/ENSG00000100385/ENSG00000144381/ENSG00000079785/ENSG00000186470/ENSG00000026751/ENSG00000140992/ENSG00000158869/ENSG00000168685/ENSG00000167193/ENSG00000015285/ENSG00000088888/ENSG00000213047/ENSG00000072274/ENSG00000198574/ENSG00000168329…
CD8+ NKT-like cells	GO:0050863	regulation of T cell activation	261	0.41084	1.61452	4.28114e-05	0.0173213	0.016308	1765	tags=28%, list=16%, signal=24%	ENSG00000115904/ENSG00000126353/ENSG00000134242/ENSG00000144381/ENSG00000120694/ENSG00000010810/ENSG00000196839/ENSG00000135046/ENSG00000169230/ENSG00000168685/ENSG00000108946/ENSG00000080503/ENSG00000168071/ENSG00000010610/ENSG00000173473/ENSG00000072274/ENSG00000077238/ENSG00000165025/ENSG00000075711/ENSG00000138814/ENSG00000213658/ENSG00000213809/ENSG00000182866/ENSG00000002822/ENSG00000073861…
CD8+ NKT-like cells	GO:1902533	positive regulation of intracellular signal transduction	569	0.347855	1.4231	4.05478e-05	0.0173213	0.016308	3016	tags=37%, list=27%, signal=29%	ENSG00000163220/ENSG00000136997/ENSG00000104365/ENSG00000115904/ENSG00000126353/ENSG00000000938/ENSG00000134242/ENSG00000079785/ENSG00000034152/ENSG00000170458/ENSG00000010810/ENSG00000196839/ENSG00000111640/ENSG00000080824/ENSG00000091039/ENSG00000171604/ENSG00000158122/ENSG00000204356/ENSG00000116954/ENSG00000262246/ENSG00000179841/ENSG00000167193/ENSG00000010610/ENSG00000185825/ENSG00000088888…
CD8+ NKT-like cells	GO:0010628	positive regulation of gene expression	682	0.344222	1.41576	4.03201e-05	0.0173213	0.016308	2126	tags=27%, list=19%, signal=23%	ENSG00000163737/ENSG00000011600/ENSG00000177663/ENSG00000136997/ENSG00000204389/ENSG00000166888/ENSG00000126353/ENSG00000000938/ENSG00000109971/ENSG00000163565/ENSG00000115738/ENSG00000138382/ENSG00000134242/ENSG00000203747/ENSG00000144381/ENSG00000079785/ENSG00000245532/ENSG00000170458/ENSG00000186470/ENSG00000105483/ENSG00000111640/ENSG00000080824/ENSG00000085265/ENSG00000051523/ENSG00000135046…
CD8+ NKT-like cells	GO:0002181	cytoplasmic translation	145	0.460254	1.71814	4.58227e-05	0.0176816	0.0166472	1998	tags=42%, list=18%, signal=35%	ENSG00000231500/ENSG00000125977/ENSG00000198242/ENSG00000067225/ENSG00000161016/ENSG00000125457/ENSG00000174748/ENSG00000135829/ENSG00000148303/ENSG00000070756/ENSG00000100129/ENSG00000083845/ENSG00000178982/ENSG00000122026/ENSG00000140988/ENSG00000265681/ENSG00000148399/ENSG00000136937/ENSG00000065548/ENSG00000122406/ENSG00000105193/ENSG00000065978/ENSG00000142937/ENSG00000147403/ENSG00000145425…
CD8+ NKT-like cells	GO:0002176	male germ cell proliferation	5	0.958138	1.78636	6.64198e-05	0.0245615	0.0231246	386	tags=60%, list=3%, signal=58%	ENSG00000125977/ENSG00000185043/ENSG00000107317
CD8+ NKT-like cells	GO:0009141	nucleoside triphosphate metabolic process	211	0.416585	1.61093	7.66359e-05	0.0251905	0.0237168	2254	tags=32%, list=20%, signal=26%	ENSG00000198712/ENSG00000198886/ENSG00000204389/ENSG00000198899/ENSG00000109971/ENSG00000198888/ENSG00000198840/ENSG00000179144/ENSG00000023228/ENSG00000196839/ENSG00000111640/ENSG00000198786/ENSG00000073578/ENSG00000158122/ENSG00000067225/ENSG00000147416/ENSG00000102144/ENSG00000185883/ENSG00000171314/ENSG00000154723/ENSG00000198763/ENSG00000166136/ENSG00000134333/ENSG00000204370/ENSG00000164916…
CD8+ NKT-like cells	GO:0007159	leukocyte cell-cell adhesion	284	0.394502	1.55949	7.42966e-05	0.0251905	0.0237168	1540	tags=23%, list=14%, signal=21%	ENSG00000163220/ENSG00000126353/ENSG00000134242/ENSG00000144381/ENSG00000120694/ENSG00000010810/ENSG00000196839/ENSG00000135046/ENSG00000168685/ENSG00000108946/ENSG00000080503/ENSG00000168071/ENSG00000010610/ENSG00000173473/ENSG00000072274/ENSG00000168329/ENSG00000077238/ENSG00000149781/ENSG00000165025/ENSG00000075711/ENSG00000141293/ENSG00000138814/ENSG00000213809/ENSG00000182866/ENSG00000002822…
CD8+ NKT-like cells	GO:0050776	regulation of immune response	561	0.344456	1.40859	7.09838e-05	0.0251905	0.0237168	2045	tags=27%, list=18%, signal=23%	ENSG00000101082/ENSG00000011600/ENSG00000104365/ENSG00000204389/ENSG00000166888/ENSG00000115904/ENSG00000126353/ENSG00000000938/ENSG00000163565/ENSG00000211592/ENSG00000205809/ENSG00000134242/ENSG00000203747/ENSG00000144381/ENSG00000170458/ENSG00000010810/ENSG00000186470/ENSG00000196839/ENSG00000121281/ENSG00000080824/ENSG00000085265/ENSG00000051523/ENSG00000140992/ENSG00000135046/ENSG00000165458…
CD8+ NKT-like cells	GO:1900272	negative regulation of long-term synaptic potentiation	7	0.906414	1.85761	0.000112403	0.0336382	0.0316703	703	tags=43%, list=6%, signal=40%	ENSG00000011600/ENSG00000168329/ENSG00000171867
CD8+ NKT-like cells	GO:0022900	electron transport chain	135	0.454265	1.68315	0.000115562	0.0336382	0.0316703	1757	tags=26%, list=16%, signal=22%	ENSG00000198804/ENSG00000198712/ENSG00000198938/ENSG00000198886/ENSG00000198727/ENSG00000198888/ENSG00000198840/ENSG00000291237/ENSG00000023228/ENSG00000162496/ENSG00000198786/ENSG00000051523/ENSG00000073578/ENSG00000168286/ENSG00000131143/ENSG00000198763/ENSG00000179091/ENSG00000165678/ENSG00000166136/ENSG00000204370/ENSG00000140990/ENSG00000197894/ENSG00000167792/ENSG00000151366/ENSG00000106153…
CD8+ NKT-like cells	GO:0009144	purine nucleoside triphosphate metabolic process	197	0.4188	1.61043	0.000121287	0.0336382	0.0316703	2254	tags=32%, list=20%, signal=26%	ENSG00000198712/ENSG00000198886/ENSG00000204389/ENSG00000198899/ENSG00000109971/ENSG00000198888/ENSG00000198840/ENSG00000179144/ENSG00000023228/ENSG00000196839/ENSG00000111640/ENSG00000198786/ENSG00000073578/ENSG00000158122/ENSG00000067225/ENSG00000147416/ENSG00000102144/ENSG00000185883/ENSG00000171314/ENSG00000154723/ENSG00000198763/ENSG00000166136/ENSG00000134333/ENSG00000204370/ENSG00000164916…
CD8+ NKT-like cells	GO:0051249	regulation of lymphocyte activation	351	0.375857	1.50532	0.000114647	0.0336382	0.0316703	1724	tags=25%, list=15%, signal=22%	ENSG00000011600/ENSG00000166888/ENSG00000115904/ENSG00000126353/ENSG00000000938/ENSG00000115738/ENSG00000205809/ENSG00000134242/ENSG00000203747/ENSG00000144381/ENSG00000120694/ENSG00000010810/ENSG00000196839/ENSG00000198026/ENSG00000135046/ENSG00000169230/ENSG00000168685/ENSG00000108946/ENSG00000080503/ENSG00000168071/ENSG00000010610/ENSG00000173473/ENSG00000072274/ENSG00000077238/ENSG00000165025…
CD8+ NKT-like cells	GO:0019637	organophosphate metabolic process	686	0.334119	1.37433	0.000120958	0.0336382	0.0316703	3261	tags=36%, list=29%, signal=27%	ENSG00000198712/ENSG00000198886/ENSG00000101082/ENSG00000204389/ENSG00000158201/ENSG00000198899/ENSG00000109971/ENSG00000198888/ENSG00000198840/ENSG00000130313/ENSG00000040933/ENSG00000179144/ENSG00000023228/ENSG00000111716/ENSG00000196839/ENSG00000121281/ENSG00000111640/ENSG00000091039/ENSG00000198786/ENSG00000073578/ENSG00000076685/ENSG00000176485/ENSG00000158122/ENSG00000165458/ENSG00000067225…
CD8+ NKT-like cells	GO:0042773	ATP synthesis coupled electron transport	86	0.510147	1.78789	0.000147019	0.0343367	0.0323279	1757	tags=31%, list=16%, signal=27%	ENSG00000198804/ENSG00000198712/ENSG00000198938/ENSG00000198886/ENSG00000198727/ENSG00000198888/ENSG00000198840/ENSG00000023228/ENSG00000198786/ENSG00000073578/ENSG00000131143/ENSG00000198763/ENSG00000179091/ENSG00000165678/ENSG00000166136/ENSG00000204370/ENSG00000140990/ENSG00000167792/ENSG00000151366/ENSG00000106153/ENSG00000128609/ENSG00000010256/ENSG00000114956/ENSG00000116288/ENSG00000168653…
CD8+ NKT-like cells	GO:0042775	mitochondrial ATP synthesis coupled electron transport	86	0.510147	1.78789	0.000147019	0.0343367	0.0323279	1757	tags=31%, list=16%, signal=27%	ENSG00000198804/ENSG00000198712/ENSG00000198938/ENSG00000198886/ENSG00000198727/ENSG00000198888/ENSG00000198840/ENSG00000023228/ENSG00000198786/ENSG00000073578/ENSG00000131143/ENSG00000198763/ENSG00000179091/ENSG00000165678/ENSG00000166136/ENSG00000204370/ENSG00000140990/ENSG00000167792/ENSG00000151366/ENSG00000106153/ENSG00000128609/ENSG00000010256/ENSG00000114956/ENSG00000116288/ENSG00000168653…
CD8+ NKT-like cells	GO:1902600	proton transmembrane transport	102	0.48659	1.74418	0.000143781	0.0343367	0.0323279	1831	tags=31%, list=16%, signal=26%	ENSG00000198804/ENSG00000198712/ENSG00000198938/ENSG00000198886/ENSG00000198899/ENSG00000198727/ENSG00000128524/ENSG00000198786/ENSG00000147416/ENSG00000113732/ENSG00000112992/ENSG00000185883/ENSG00000131143/ENSG00000117410/ENSG00000163399/ENSG00000154723/ENSG00000179091/ENSG00000219200/ENSG00000116459/ENSG00000151729/ENSG00000169359/ENSG00000130402/ENSG00000018280/ENSG00000099624/ENSG00000187446…
CD8+ NKT-like cells	GO:0022904	respiratory electron transport chain	104	0.482869	1.73528	0.000143405	0.0343367	0.0323279	1757	tags=28%, list=16%, signal=24%	ENSG00000198804/ENSG00000198712/ENSG00000198938/ENSG00000198886/ENSG00000198727/ENSG00000198888/ENSG00000198840/ENSG00000291237/ENSG00000023228/ENSG00000198786/ENSG00000073578/ENSG00000131143/ENSG00000198763/ENSG00000179091/ENSG00000165678/ENSG00000166136/ENSG00000204370/ENSG00000140990/ENSG00000167792/ENSG00000151366/ENSG00000106153/ENSG00000128609/ENSG00000010256/ENSG00000114956/ENSG00000116288…
CD8+ NKT-like cells	GO:0072522	purine-containing compound biosynthetic process	197	0.417115	1.60395	0.000132313	0.0343367	0.0323279	2254	tags=32%, list=20%, signal=26%	ENSG00000198712/ENSG00000198886/ENSG00000198899/ENSG00000198888/ENSG00000198840/ENSG00000023228/ENSG00000196839/ENSG00000121281/ENSG00000198786/ENSG00000073578/ENSG00000157881/ENSG00000185883/ENSG00000154930/ENSG00000068120/ENSG00000151726/ENSG00000154723/ENSG00000198763/ENSG00000166136/ENSG00000204370/ENSG00000186010/ENSG00000147813/ENSG00000140990/ENSG00000167792/ENSG00000160305/ENSG00000161542…
CD8+ NKT-like cells	GO:0009165	nucleotide biosynthetic process	211	0.408023	1.57782	0.000142324	0.0343367	0.0323279	2254	tags=31%, list=20%, signal=25%	ENSG00000198712/ENSG00000198886/ENSG00000198899/ENSG00000198888/ENSG00000198840/ENSG00000023228/ENSG00000196839/ENSG00000121281/ENSG00000198786/ENSG00000073578/ENSG00000157881/ENSG00000185883/ENSG00000154930/ENSG00000068120/ENSG00000151726/ENSG00000154723/ENSG00000198763/ENSG00000166136/ENSG00000204370/ENSG00000186010/ENSG00000147813/ENSG00000140990/ENSG00000167792/ENSG00000162368/ENSG00000160305…
CD8+ NKT-like cells	GO:0009205	purine ribonucleoside triphosphate metabolic process	192	0.418364	1.6049	0.000154912	0.0343711	0.0323603	2254	tags=33%, list=20%, signal=27%	ENSG00000198712/ENSG00000198886/ENSG00000204389/ENSG00000198899/ENSG00000109971/ENSG00000198888/ENSG00000198840/ENSG00000179144/ENSG00000023228/ENSG00000111640/ENSG00000198786/ENSG00000073578/ENSG00000158122/ENSG00000067225/ENSG00000147416/ENSG00000102144/ENSG00000185883/ENSG00000171314/ENSG00000154723/ENSG00000198763/ENSG00000166136/ENSG00000134333/ENSG00000204370/ENSG00000164916/ENSG00000067057…
CD8+ NKT-like cells	GO:0001775	cell activation	710	0.33125	1.36381	0.000151062	0.0343711	0.0323603	2582	tags=30%, list=23%, signal=24%	ENSG00000163737/ENSG00000101082/ENSG00000011600/ENSG00000177663/ENSG00000166888/ENSG00000180644/ENSG00000115904/ENSG00000126353/ENSG00000000938/ENSG00000115738/ENSG00000205809/ENSG00000092531/ENSG00000134242/ENSG00000203747/ENSG00000177697/ENSG00000100385/ENSG00000144381/ENSG00000120694/ENSG00000010810/ENSG00000196839/ENSG00000198026/ENSG00000026751/ENSG00000078596/ENSG00000140992/ENSG00000135046…
CD8+ NKT-like cells	GO:0045071	negative regulation of viral genome replication	44	0.595418	1.87477	0.000160241	0.0344304	0.0324161	1759	tags=39%, list=16%, signal=33%	ENSG00000185885/ENSG00000163565/ENSG00000172183/ENSG00000166801/ENSG00000130813/ENSG00000088888/ENSG00000174718/ENSG00000196199/ENSG00000239713/ENSG00000185201/ENSG00000102921/ENSG00000100298/ENSG00000055332/ENSG00000143379/ENSG00000130726/ENSG00000187608/ENSG00000132376
CD8+ NKT-like cells	GO:0050665	hydrogen peroxide biosynthetic process	6	0.924869	1.81534	0.000162938	0.0344304	0.0324161	152	tags=67%, list=1%, signal=66%	ENSG00000198712/ENSG00000291237/ENSG00000010810/ENSG00000051523
CD8+ NKT-like cells	GO:1901293	nucleoside phosphate biosynthetic process	212	0.405594	1.56909	0.000186006	0.0383907	0.0361448	2254	tags=31%, list=20%, signal=25%	ENSG00000198712/ENSG00000198886/ENSG00000198899/ENSG00000198888/ENSG00000198840/ENSG00000023228/ENSG00000196839/ENSG00000121281/ENSG00000198786/ENSG00000073578/ENSG00000157881/ENSG00000185883/ENSG00000154930/ENSG00000068120/ENSG00000151726/ENSG00000154723/ENSG00000198763/ENSG00000166136/ENSG00000204370/ENSG00000186010/ENSG00000147813/ENSG00000140990/ENSG00000167792/ENSG00000162368/ENSG00000160305…
CD8+ NKT-like cells	GO:0032943	mononuclear cell proliferation	192	0.412519	1.58248	0.000199172	0.040174	0.0378237	2582	tags=35%, list=23%, signal=27%	ENSG00000011600/ENSG00000115904/ENSG00000134242/ENSG00000203747/ENSG00000177697/ENSG00000144381/ENSG00000010810/ENSG00000196839/ENSG00000198026/ENSG00000135046/ENSG00000168685/ENSG00000108946/ENSG00000168071/ENSG00000072274/ENSG00000165025/ENSG00000075711/ENSG00000138814/ENSG00000002822/ENSG00000197471/ENSG00000180900/ENSG00000105122/ENSG00000131507/ENSG00000168036/ENSG00000171867/ENSG00000172575…
CD8+ NKT-like cells	GO:0006164	purine nucleotide biosynthetic process	189	0.416791	1.59663	0.000210603	0.0415357	0.0391057	2254	tags=32%, list=20%, signal=26%	ENSG00000198712/ENSG00000198886/ENSG00000198899/ENSG00000198888/ENSG00000198840/ENSG00000023228/ENSG00000196839/ENSG00000121281/ENSG00000198786/ENSG00000073578/ENSG00000157881/ENSG00000185883/ENSG00000154930/ENSG00000068120/ENSG00000151726/ENSG00000154723/ENSG00000198763/ENSG00000166136/ENSG00000204370/ENSG00000186010/ENSG00000147813/ENSG00000140990/ENSG00000167792/ENSG00000160305/ENSG00000161542…
CD8+ NKT-like cells	GO:0042742	defense response to bacterium	111	0.471143	1.70745	0.000225001	0.0434106	0.0408709	3214	tags=49%, list=29%, signal=35%	ENSG00000163220/ENSG00000163736/ENSG00000000938/ENSG00000162654/ENSG00000051523/ENSG00000158869/ENSG00000168685/ENSG00000010610/ENSG00000088888/ENSG00000165025/ENSG00000213809/ENSG00000197471/ENSG00000160712/ENSG00000249437/ENSG00000225783/ENSG00000138069/ENSG00000164104/ENSG00000197629/ENSG00000140968/ENSG00000183735/ENSG00000018280/ENSG00000211899/ENSG00000196954/ENSG00000181804/ENSG00000115523…
CD8+ NKT-like cells	GO:0009199	ribonucleoside triphosphate metabolic process	199	0.409167	1.57479	0.000242315	0.0457562	0.0430794	2254	tags=32%, list=20%, signal=26%	ENSG00000198712/ENSG00000198886/ENSG00000204389/ENSG00000198899/ENSG00000109971/ENSG00000198888/ENSG00000198840/ENSG00000179144/ENSG00000023228/ENSG00000111640/ENSG00000198786/ENSG00000073578/ENSG00000158122/ENSG00000067225/ENSG00000147416/ENSG00000102144/ENSG00000185883/ENSG00000171314/ENSG00000154723/ENSG00000198763/ENSG00000166136/ENSG00000134333/ENSG00000204370/ENSG00000164916/ENSG00000067057…
CD8+ NKT-like cells	GO:0042994	cytoplasmic sequestering of transcription factor	14	-0.76309	-2.11113	0.000269841	0.0460546	0.0433602	509	tags=43%, list=5%, signal=41%	ENSG00000079999/ENSG00000146232/ENSG00000104825/ENSG00000075142/ENSG00000100906/ENSG00000112559
CD8+ NKT-like cells	GO:0019646	aerobic electron transport chain	79	0.505394	1.75092	0.000259994	0.0460546	0.0433602	2101	tags=34%, list=19%, signal=28%	ENSG00000198804/ENSG00000198712/ENSG00000198938/ENSG00000198886/ENSG00000198727/ENSG00000198888/ENSG00000198840/ENSG00000023228/ENSG00000198786/ENSG00000073578/ENSG00000131143/ENSG00000198763/ENSG00000179091/ENSG00000166136/ENSG00000204370/ENSG00000140990/ENSG00000167792/ENSG00000151366/ENSG00000128609/ENSG00000010256/ENSG00000116288/ENSG00000168653/ENSG00000178127/ENSG00000189043/ENSG00000147684…
CD8+ NKT-like cells	GO:0046034	ATP metabolic process	170	0.422202	1.60215	0.000269113	0.0460546	0.0433602	2254	tags=32%, list=20%, signal=26%	ENSG00000198712/ENSG00000198886/ENSG00000204389/ENSG00000198899/ENSG00000109971/ENSG00000198888/ENSG00000198840/ENSG00000023228/ENSG00000111640/ENSG00000198786/ENSG00000073578/ENSG00000158122/ENSG00000067225/ENSG00000147416/ENSG00000102144/ENSG00000185883/ENSG00000171314/ENSG00000154723/ENSG00000198763/ENSG00000166136/ENSG00000134333/ENSG00000204370/ENSG00000164916/ENSG00000067057/ENSG00000186010…
CD8+ NKT-like cells	GO:1903037	regulation of leukocyte cell-cell adhesion	257	0.388205	1.52414	0.000257149	0.0460546	0.0433602	1594	tags=24%, list=14%, signal=21%	ENSG00000126353/ENSG00000134242/ENSG00000144381/ENSG00000120694/ENSG00000010810/ENSG00000196839/ENSG00000135046/ENSG00000168685/ENSG00000108946/ENSG00000080503/ENSG00000168071/ENSG00000010610/ENSG00000173473/ENSG00000072274/ENSG00000077238/ENSG00000165025/ENSG00000075711/ENSG00000141293/ENSG00000138814/ENSG00000213809/ENSG00000182866/ENSG00000002822/ENSG00000115232/ENSG00000073861/ENSG00000067955…
CD8+ NKT-like cells	GO:0050778	positive regulation of immune response	451	0.350553	1.42134	0.000266511	0.0460546	0.0433602	2009	tags=26%, list=18%, signal=23%	ENSG00000101082/ENSG00000011600/ENSG00000104365/ENSG00000204389/ENSG00000166888/ENSG00000115904/ENSG00000126353/ENSG00000000938/ENSG00000163565/ENSG00000211592/ENSG00000205809/ENSG00000134242/ENSG00000144381/ENSG00000170458/ENSG00000010810/ENSG00000186470/ENSG00000196839/ENSG00000080824/ENSG00000085265/ENSG00000051523/ENSG00000140992/ENSG00000135046/ENSG00000158869/ENSG00000010610/ENSG00000088888…
CD8+ NKT-like cells	GO:0003071	renal system process involved in regulation of systemic arterial blood pressure	6	0.904667	1.77569	0.000276995	0.0463836	0.04367	299	tags=33%, list=3%, signal=32%	ENSG00000051523/ENSG00000181104
CD8+ NKT-like cells	GO:0071345	cellular response to cytokine stimulus	486	0.345215	1.40408	0.000296115	0.048667	0.0458199	2671	tags=33%, list=24%, signal=26%	ENSG00000163737/ENSG00000185885/ENSG00000163736/ENSG00000177663/ENSG00000104365/ENSG00000204389/ENSG00000166888/ENSG00000115904/ENSG00000126353/ENSG00000163565/ENSG00000100385/ENSG00000144381/ENSG00000174231/ENSG00000162654/ENSG00000150347/ENSG00000105483/ENSG00000120837/ENSG00000111640/ENSG00000051523/ENSG00000158869/ENSG00000168685/ENSG00000119535/ENSG00000109272/ENSG00000010610/ENSG00000015285…
CD8+ NKT-like cells	GO:0070302	regulation of stress-activated protein kinase signaling cascade	122	0.454026	1.66352	0.000304154	0.0490794	0.0462081	2537	tags=38%, list=23%, signal=29%	ENSG00000136997/ENSG00000126353/ENSG00000134242/ENSG00000186063/ENSG00000167193/ENSG00000075711/ENSG00000188554/ENSG00000249437/ENSG00000180354/ENSG00000150907/ENSG00000126934/ENSG00000117450/ENSG00000172575/ENSG00000189403/ENSG00000128607/ENSG00000198909/ENSG00000084073/ENSG00000115694/ENSG00000116717/ENSG00000174775/ENSG00000198648/ENSG00000254087/ENSG00000198961/ENSG00000169032/ENSG00000055332…
Classical Monocytes	GO:1990868	response to chemokine	16	-0.824214	-2.11142	1.53245e-05	0.0137667	0.0128776	24	tags=50%, list=3%, signal=49%	ENSG00000081041/ENSG00000163734/ENSG00000169429/ENSG00000277632/ENSG00000276070/ENSG00000277796/ENSG00000275302/ENSG00000115009
Classical Monocytes	GO:1990869	cellular response to chemokine	16	-0.824214	-2.11142	1.53245e-05	0.0137667	0.0128776	24	tags=50%, list=3%, signal=49%	ENSG00000081041/ENSG00000163734/ENSG00000169429/ENSG00000277632/ENSG00000276070/ENSG00000277796/ENSG00000275302/ENSG00000115009
Classical Monocytes	GO:0070098	chemokine-mediated signaling pathway	13	-0.865091	-2.10487	3.13652e-05	0.0137667	0.0128776	24	tags=62%, list=3%, signal=61%	ENSG00000081041/ENSG00000163734/ENSG00000169429/ENSG00000277632/ENSG00000276070/ENSG00000277796/ENSG00000275302/ENSG00000115009
Classical Monocytes	GO:0071347	cellular response to interleukin-1	18	-0.783082	-2.06153	4.54222e-05	0.0137667	0.0128776	37	tags=50%, list=5%, signal=49%	ENSG00000125538/ENSG00000109320/ENSG00000136244/ENSG00000169429/ENSG00000277632/ENSG00000276070/ENSG00000277796/ENSG00000275302/ENSG00000115009
Classical Monocytes	GO:0070555	response to interleukin-1	23	-0.738977	-2.05496	4.42863e-05	0.0137667	0.0128776	41	tags=43%, list=5%, signal=42%	ENSG00000104312/ENSG00000125538/ENSG00000109320/ENSG00000136244/ENSG00000169429/ENSG00000277632/ENSG00000276070/ENSG00000277796/ENSG00000275302/ENSG00000115009
Classical Monocytes	GO:1990266	neutrophil migration	31	-0.688198	-2.04008	2.85083e-05	0.0137667	0.0128776	147	tags=58%, list=18%, signal=49%	ENSG00000019582/ENSG00000071127/ENSG00000136238/ENSG00000160255/ENSG00000197405/ENSG00000002586/ENSG00000143546/ENSG00000124731/ENSG00000131981/ENSG00000125538/ENSG00000081041/ENSG00000163734/ENSG00000169429/ENSG00000277632/ENSG00000276070/ENSG00000277796/ENSG00000275302/ENSG00000115009
Classical Monocytes	GO:0030595	leukocyte chemotaxis	50	-0.622026	-2.0223	4.01644e-05	0.0137667	0.0128776	86	tags=36%, list=11%, signal=34%	ENSG00000197405/ENSG00000143546/ENSG00000179218/ENSG00000124731/ENSG00000131981/ENSG00000125538/ENSG00000131669/ENSG00000204472/ENSG00000136244/ENSG00000081041/ENSG00000066336/ENSG00000163734/ENSG00000169429/ENSG00000277632/ENSG00000276070/ENSG00000277796/ENSG00000275302/ENSG00000115009
Classical Monocytes	GO:0006955	immune response	188	-0.457631	-1.77306	1.11392e-05	0.0137667	0.0128776	191	tags=41%, list=24%, signal=41%	ENSG00000198830/ENSG00000102524/ENSG00000170458/ENSG00000105401/ENSG00000169403/ENSG00000130775/ENSG00000163220/ENSG00000158869/ENSG00000116560/ENSG00000198833/ENSG00000125347/ENSG00000162511/ENSG00000171206/ENSG00000011600/ENSG00000124882/ENSG00000231389/ENSG00000159840/ENSG00000051523/ENSG00000110446/ENSG00000204482/ENSG00000163563/ENSG00000019582/ENSG00000198918/ENSG00000116514/ENSG00000077150…
Classical Monocytes	GO:0043207	response to external biotic stimulus	162	-0.461183	-1.76298	3.40828e-05	0.0137667	0.0128776	191	tags=40%, list=24%, signal=38%	ENSG00000198830/ENSG00000170458/ENSG00000105401/ENSG00000169403/ENSG00000163220/ENSG00000158869/ENSG00000116560/ENSG00000125347/ENSG00000130522/ENSG00000171206/ENSG00000011600/ENSG00000124882/ENSG00000231389/ENSG00000159840/ENSG00000051523/ENSG00000110446/ENSG00000163563/ENSG00000019582/ENSG00000198918/ENSG00000116514/ENSG00000077150/ENSG00000100219/ENSG00000103490/ENSG00000162645/ENSG00000162711…
Classical Monocytes	GO:0051707	response to other organism	162	-0.461183	-1.76298	3.40828e-05	0.0137667	0.0128776	191	tags=40%, list=24%, signal=38%	ENSG00000198830/ENSG00000170458/ENSG00000105401/ENSG00000169403/ENSG00000163220/ENSG00000158869/ENSG00000116560/ENSG00000125347/ENSG00000130522/ENSG00000171206/ENSG00000011600/ENSG00000124882/ENSG00000231389/ENSG00000159840/ENSG00000051523/ENSG00000110446/ENSG00000163563/ENSG00000019582/ENSG00000198918/ENSG00000116514/ENSG00000077150/ENSG00000100219/ENSG00000103490/ENSG00000162645/ENSG00000162711…
Classical Monocytes	GO:0051131	chaperone-mediated protein complex assembly	3	0.993773	1.7335	4.43341e-05	0.0137667	0.0128776	8	tags=100%, list=1%, signal=99%	ENSG00000204389/ENSG00000080824/ENSG00000096384
Classical Monocytes	GO:0009607	response to biotic stimulus	167	-0.449112	-1.7217	4.5294e-05	0.0137667	0.0128776	191	tags=39%, list=24%, signal=37%	ENSG00000198830/ENSG00000170458/ENSG00000105401/ENSG00000169403/ENSG00000163220/ENSG00000158869/ENSG00000116560/ENSG00000125347/ENSG00000162511/ENSG00000130522/ENSG00000171206/ENSG00000011600/ENSG00000124882/ENSG00000231389/ENSG00000159840/ENSG00000051523/ENSG00000110446/ENSG00000163563/ENSG00000019582/ENSG00000198918/ENSG00000116514/ENSG00000077150/ENSG00000100219/ENSG00000103490/ENSG00000162645…
Classical Monocytes	GO:0030593	neutrophil chemotaxis	28	-0.692218	-2.00889	5.76685e-05	0.0161339	0.0150919	86	tags=46%, list=11%, signal=43%	ENSG00000197405/ENSG00000143546/ENSG00000124731/ENSG00000131981/ENSG00000125538/ENSG00000081041/ENSG00000163734/ENSG00000169429/ENSG00000277632/ENSG00000276070/ENSG00000277796/ENSG00000275302/ENSG00000115009
Classical Monocytes	GO:0060326	cell chemotaxis	55	-0.592551	-1.95725	6.62252e-05	0.0172044	0.0160932	86	tags=33%, list=11%, signal=31%	ENSG00000197405/ENSG00000143546/ENSG00000179218/ENSG00000124731/ENSG00000131981/ENSG00000125538/ENSG00000131669/ENSG00000204472/ENSG00000136244/ENSG00000081041/ENSG00000066336/ENSG00000163734/ENSG00000169429/ENSG00000277632/ENSG00000276070/ENSG00000277796/ENSG00000275302/ENSG00000115009
Classical Monocytes	GO:0097529	myeloid leukocyte migration	48	-0.608226	-1.96219	8.08484e-05	0.0183778	0.0171909	147	tags=46%, list=18%, signal=40%	ENSG00000019582/ENSG00000086062/ENSG00000071127/ENSG00000136238/ENSG00000160255/ENSG00000197405/ENSG00000002586/ENSG00000143546/ENSG00000124731/ENSG00000131981/ENSG00000125538/ENSG00000204472/ENSG00000136244/ENSG00000081041/ENSG00000066336/ENSG00000163734/ENSG00000169429/ENSG00000277632/ENSG00000276070/ENSG00000277796/ENSG00000275302/ENSG00000115009
Classical Monocytes	GO:0006952	defense response	175	-0.441801	-1.70062	7.8804e-05	0.0183778	0.0171909	191	tags=41%, list=24%, signal=40%	ENSG00000198830/ENSG00000170458/ENSG00000105401/ENSG00000169403/ENSG00000130775/ENSG00000130592/ENSG00000163220/ENSG00000158869/ENSG00000116560/ENSG00000125347/ENSG00000162511/ENSG00000171206/ENSG00000011600/ENSG00000124882/ENSG00000231389/ENSG00000159840/ENSG00000051523/ENSG00000234741/ENSG00000110446/ENSG00000163563/ENSG00000019582/ENSG00000198918/ENSG00000086062/ENSG00000116514/ENSG00000077150…
Classical Monocytes	GO:0006935	chemotaxis	64	-0.567071	-1.92054	0.000103596	0.0209322	0.0195803	72	tags=30%, list=9%, signal=29%	ENSG00000197405/ENSG00000143546/ENSG00000179218/ENSG00000124731/ENSG00000131981/ENSG00000125538/ENSG00000131669/ENSG00000204472/ENSG00000136244/ENSG00000081041/ENSG00000011422/ENSG00000066336/ENSG00000163734/ENSG00000169429/ENSG00000277632/ENSG00000276070/ENSG00000277796/ENSG00000275302/ENSG00000115009
Classical Monocytes	GO:0042330	taxis	64	-0.567071	-1.92054	0.000103596	0.0209322	0.0195803	72	tags=30%, list=9%, signal=29%	ENSG00000197405/ENSG00000143546/ENSG00000179218/ENSG00000124731/ENSG00000131981/ENSG00000125538/ENSG00000131669/ENSG00000204472/ENSG00000136244/ENSG00000081041/ENSG00000011422/ENSG00000066336/ENSG00000163734/ENSG00000169429/ENSG00000277632/ENSG00000276070/ENSG00000277796/ENSG00000275302/ENSG00000115009
Classical Monocytes	GO:0006954	inflammatory response	94	-0.511462	-1.83384	0.000122368	0.0234237	0.0219109	189	tags=45%, list=23%, signal=39%	ENSG00000170458/ENSG00000169403/ENSG00000130775/ENSG00000163220/ENSG00000011600/ENSG00000159840/ENSG00000051523/ENSG00000234741/ENSG00000086062/ENSG00000077150/ENSG00000136238/ENSG00000160255/ENSG00000103490/ENSG00000162711/ENSG00000167468/ENSG00000172243/ENSG00000135218/ENSG00000197405/ENSG00000167604/ENSG00000100097/ENSG00000143546/ENSG00000196126/ENSG00000104312/ENSG00000125538/ENSG00000131669…
Classical Monocytes	GO:0097530	granulocyte migration	34	-0.648582	-1.95802	0.000155177	0.0268751	0.0251394	147	tags=53%, list=18%, signal=45%	ENSG00000019582/ENSG00000071127/ENSG00000136238/ENSG00000160255/ENSG00000197405/ENSG00000002586/ENSG00000143546/ENSG00000124731/ENSG00000131981/ENSG00000125538/ENSG00000081041/ENSG00000163734/ENSG00000169429/ENSG00000277632/ENSG00000276070/ENSG00000277796/ENSG00000275302/ENSG00000115009
Classical Monocytes	GO:0098542	defense response to other organism	123	-0.472702	-1.75359	0.000153262	0.0268751	0.0251394	191	tags=42%, list=24%, signal=38%	ENSG00000198830/ENSG00000170458/ENSG00000105401/ENSG00000163220/ENSG00000158869/ENSG00000116560/ENSG00000125347/ENSG00000171206/ENSG00000011600/ENSG00000124882/ENSG00000231389/ENSG00000159840/ENSG00000051523/ENSG00000110446/ENSG00000163563/ENSG00000019582/ENSG00000198918/ENSG00000116514/ENSG00000077150/ENSG00000103490/ENSG00000162645/ENSG00000162711/ENSG00000015285/ENSG00000172243/ENSG00000085265…
Classical Monocytes	GO:0071621	granulocyte chemotaxis	31	-0.654173	-1.93922	0.00017105	0.0282776	0.0264513	86	tags=42%, list=11%, signal=39%	ENSG00000197405/ENSG00000143546/ENSG00000124731/ENSG00000131981/ENSG00000125538/ENSG00000081041/ENSG00000163734/ENSG00000169429/ENSG00000277632/ENSG00000276070/ENSG00000277796/ENSG00000275302/ENSG00000115009
Classical Monocytes	GO:0044419	biological process involved in interspecies interaction between organisms	178	-0.424554	-1.63676	0.000247113	0.0390761	0.0365524	191	tags=38%, list=24%, signal=37%	ENSG00000198830/ENSG00000170458/ENSG00000105401/ENSG00000169403/ENSG00000163220/ENSG00000158869/ENSG00000116560/ENSG00000125347/ENSG00000130522/ENSG00000171206/ENSG00000011600/ENSG00000124882/ENSG00000231389/ENSG00000159840/ENSG00000051523/ENSG00000110446/ENSG00000163563/ENSG00000019582/ENSG00000198918/ENSG00000101421/ENSG00000116514/ENSG00000077150/ENSG00000100219/ENSG00000103490/ENSG00000162645…
Classical Monocytes	GO:0019646	aerobic electron transport chain	18	0.699109	2.09968	0.000265057	0.0401671	0.0375729	58	tags=39%, list=7%, signal=37%	ENSG00000198804/ENSG00000198712/ENSG00000198886/ENSG00000198888/ENSG00000198938/ENSG00000198763/ENSG00000198727
Classical Monocytes	GO:0042026	protein refolding	6	0.903828	1.95081	0.000316487	0.044574	0.0416952	6	tags=50%, list=1%, signal=50%	ENSG00000204389/ENSG00000109971/ENSG00000080824
Classical Monocytes	GO:0040011	locomotion	122	-0.461504	-1.71031	0.000318648	0.044574	0.0416952	147	tags=30%, list=18%, signal=29%	ENSG00000019582/ENSG00000071127/ENSG00000108518/ENSG00000136238/ENSG00000160255/ENSG00000100219/ENSG00000103811/ENSG00000103490/ENSG00000015285/ENSG00000172243/ENSG00000197405/ENSG00000118689/ENSG00000002586/ENSG00000143546/ENSG00000179218/ENSG00000196924/ENSG00000124731/ENSG00000131981/ENSG00000163191/ENSG00000291237/ENSG00000125538/ENSG00000112137/ENSG00000131669/ENSG00000204472/ENSG00000136244…
Classical Monocytes	GO:0048247	lymphocyte chemotaxis	9	-0.848139	-1.88027	0.000341508	0.0460024	0.0430313	9	tags=56%, list=1%, signal=56%	ENSG00000277632/ENSG00000276070/ENSG00000277796/ENSG00000275302/ENSG00000115009
Classical Monocytes	GO:0061684	chaperone-mediated autophagy	5	0.922277	1.882	0.000379138	0.0492473	0.0460667	6	tags=40%, list=1%, signal=40%	ENSG00000109971/ENSG00000080824
Memory CD4+ T cells	GO:0019646	aerobic electron transport chain	80	0.599285	2.06998	1.26566e-05	0.00508394	0.00467326	1411	tags=38%, list=13%, signal=33%	ENSG00000198804/ENSG00000198888/ENSG00000198712/ENSG00000116288/ENSG00000115286/ENSG00000198727/ENSG00000198938/ENSG00000164405/ENSG00000213619/ENSG00000164919/ENSG00000115944/ENSG00000111775/ENSG00000168653/ENSG00000198886/ENSG00000184076/ENSG00000151366/ENSG00000169021/ENSG00000119013/ENSG00000198763/ENSG00000178127/ENSG00000131143/ENSG00000135940/ENSG00000010256/ENSG00000140740/ENSG00000136521…
Memory CD4+ T cells	GO:0042773	ATP synthesis coupled electron transport	87	0.587496	2.053	1.25368e-05	0.00508394	0.00467326	2139	tags=44%, list=19%, signal=35%	ENSG00000198804/ENSG00000198888/ENSG00000198712/ENSG00000116288/ENSG00000115286/ENSG00000198727/ENSG00000198938/ENSG00000164405/ENSG00000213619/ENSG00000164919/ENSG00000115944/ENSG00000111775/ENSG00000168653/ENSG00000198886/ENSG00000184076/ENSG00000151366/ENSG00000169021/ENSG00000119013/ENSG00000198763/ENSG00000178127/ENSG00000131143/ENSG00000135940/ENSG00000010256/ENSG00000140740/ENSG00000136521…
Memory CD4+ T cells	GO:0042775	mitochondrial ATP synthesis coupled electron transport	87	0.587496	2.053	1.25368e-05	0.00508394	0.00467326	2139	tags=44%, list=19%, signal=35%	ENSG00000198804/ENSG00000198888/ENSG00000198712/ENSG00000116288/ENSG00000115286/ENSG00000198727/ENSG00000198938/ENSG00000164405/ENSG00000213619/ENSG00000164919/ENSG00000115944/ENSG00000111775/ENSG00000168653/ENSG00000198886/ENSG00000184076/ENSG00000151366/ENSG00000169021/ENSG00000119013/ENSG00000198763/ENSG00000178127/ENSG00000131143/ENSG00000135940/ENSG00000010256/ENSG00000140740/ENSG00000136521…
Memory CD4+ T cells	GO:0022904	respiratory electron transport chain	105	0.564095	2.02015	1.22309e-05	0.00508394	0.00467326	2139	tags=40%, list=19%, signal=33%	ENSG00000198804/ENSG00000198888/ENSG00000198712/ENSG00000116288/ENSG00000115286/ENSG00000198727/ENSG00000198938/ENSG00000115840/ENSG00000164405/ENSG00000213619/ENSG00000164919/ENSG00000115944/ENSG00000111775/ENSG00000168653/ENSG00000198886/ENSG00000184076/ENSG00000151366/ENSG00000169021/ENSG00000119013/ENSG00000198763/ENSG00000178127/ENSG00000131143/ENSG00000135940/ENSG00000010256/ENSG00000140740…
Memory CD4+ T cells	GO:0006119	oxidative phosphorylation	127	0.545146	1.99895	1.19185e-05	0.00508394	0.00467326	1816	tags=37%, list=17%, signal=31%	ENSG00000198804/ENSG00000198888/ENSG00000198712/ENSG00000198899/ENSG00000116288/ENSG00000115286/ENSG00000198727/ENSG00000198938/ENSG00000164405/ENSG00000213619/ENSG00000164919/ENSG00000115944/ENSG00000111775/ENSG00000165280/ENSG00000168653/ENSG00000067560/ENSG00000198886/ENSG00000116459/ENSG00000184076/ENSG00000151366/ENSG00000169021/ENSG00000119013/ENSG00000198763/ENSG00000178127/ENSG00000131143…
Memory CD4+ T cells	GO:0022900	electron transport chain	132	0.516006	1.90068	1.18603e-05	0.00508394	0.00467326	2912	tags=43%, list=26%, signal=32%	ENSG00000198804/ENSG00000198888/ENSG00000198712/ENSG00000116288/ENSG00000115286/ENSG00000198727/ENSG00000198938/ENSG00000115840/ENSG00000164405/ENSG00000213619/ENSG00000164919/ENSG00000115944/ENSG00000111775/ENSG00000168653/ENSG00000198886/ENSG00000053371/ENSG00000184076/ENSG00000151366/ENSG00000169021/ENSG00000119013/ENSG00000198763/ENSG00000178127/ENSG00000131143/ENSG00000135940/ENSG00000010256…
Memory CD4+ T cells	GO:0009060	aerobic respiration	165	0.495267	1.86913	1.15181e-05	0.00508394	0.00467326	2139	tags=36%, list=19%, signal=30%	ENSG00000198804/ENSG00000198888/ENSG00000198712/ENSG00000198899/ENSG00000116288/ENSG00000115286/ENSG00000198727/ENSG00000198938/ENSG00000164405/ENSG00000213619/ENSG00000164919/ENSG00000182054/ENSG00000115944/ENSG00000111775/ENSG00000165280/ENSG00000168653/ENSG00000067560/ENSG00000198886/ENSG00000116459/ENSG00000184076/ENSG00000151366/ENSG00000131473/ENSG00000131828/ENSG00000169021/ENSG00000119013…
Memory CD4+ T cells	GO:0015980	energy derivation by oxidation of organic compounds	251	0.471292	1.84567	1.09658e-05	0.00508394	0.00467326	2644	tags=40%, list=24%, signal=31%	ENSG00000136997/ENSG00000198804/ENSG00000198888/ENSG00000198712/ENSG00000198899/ENSG00000116288/ENSG00000115286/ENSG00000198727/ENSG00000172531/ENSG00000198938/ENSG00000115840/ENSG00000164405/ENSG00000213619/ENSG00000164919/ENSG00000182054/ENSG00000115944/ENSG00000111775/ENSG00000165280/ENSG00000168653/ENSG00000067560/ENSG00000198886/ENSG00000116459/ENSG00000184076/ENSG00000023287/ENSG00000151366…
Memory CD4+ T cells	GO:0009636	response to toxic substance	102	0.51396	1.83451	1.2269e-05	0.00508394	0.00467326	2423	tags=38%, list=22%, signal=30%	ENSG00000163220/ENSG00000137193/ENSG00000116288/ENSG00000271503/ENSG00000131979/ENSG00000164938/ENSG00000198431/ENSG00000228716/ENSG00000132965/ENSG00000173786/ENSG00000148834/ENSG00000197971/ENSG00000072042/ENSG00000204371/ENSG00000109606/ENSG00000117450/ENSG00000165672/ENSG00000184602/ENSG00000291237/ENSG00000157870/ENSG00000131871/ENSG00000143198/ENSG00000183291/ENSG00000095303/ENSG00000171791…
Memory CD4+ T cells	GO:0045333	cellular respiration	202	0.47335	1.81966	1.12613e-05	0.00508394	0.00467326	2617	tags=40%, list=24%, signal=31%	ENSG00000198804/ENSG00000198888/ENSG00000198712/ENSG00000198899/ENSG00000116288/ENSG00000115286/ENSG00000198727/ENSG00000198938/ENSG00000115840/ENSG00000164405/ENSG00000213619/ENSG00000164919/ENSG00000182054/ENSG00000115944/ENSG00000111775/ENSG00000165280/ENSG00000168653/ENSG00000067560/ENSG00000198886/ENSG00000116459/ENSG00000184076/ENSG00000151366/ENSG00000131473/ENSG00000131828/ENSG00000169230…
Memory CD4+ T cells	GO:0050851	antigen receptor-mediated signaling pathway	156	0.482589	1.81045	1.16114e-05	0.00508394	0.00467326	2151	tags=37%, list=20%, signal=30%	ENSG00000140931/ENSG00000211592/ENSG00000196839/ENSG00000186470/ENSG00000211899/ENSG00000110651/ENSG00000175354/ENSG00000117228/ENSG00000103653/ENSG00000168918/ENSG00000198821/ENSG00000056586/ENSG00000277734/ENSG00000092098/ENSG00000171867/ENSG00000113263/ENSG00000112679/ENSG00000211751/ENSG00000100030/ENSG00000223865/ENSG00000182866/ENSG00000125826/ENSG00000171608/ENSG00000026950/ENSG00000107485…
Memory CD4+ T cells	GO:0032943	mononuclear cell proliferation	192	0.437747	1.67541	1.13216e-05	0.00508394	0.00467326	2221	tags=32%, list=20%, signal=26%	ENSG00000135046/ENSG00000271503/ENSG00000196839/ENSG00000231389/ENSG00000144381/ENSG00000168283/ENSG00000028137/ENSG00000110651/ENSG00000128340/ENSG00000197471/ENSG00000186827/ENSG00000168918/ENSG00000056586/ENSG00000240972/ENSG00000019582/ENSG00000134516/ENSG00000102879/ENSG00000205220/ENSG00000171867/ENSG00000198805/ENSG00000134352/ENSG00000204632/ENSG00000223865/ENSG00000073849/ENSG00000026950…
Memory CD4+ T cells	GO:0006091	generation of precursor metabolites and energy	359	0.405158	1.62518	1.05628e-05	0.00508394	0.00467326	2617	tags=35%, list=24%, signal=28%	ENSG00000136997/ENSG00000198804/ENSG00000171314/ENSG00000067057/ENSG00000198888/ENSG00000198712/ENSG00000198899/ENSG00000116288/ENSG00000115286/ENSG00000198727/ENSG00000172531/ENSG00000198938/ENSG00000115840/ENSG00000111640/ENSG00000164405/ENSG00000213619/ENSG00000164919/ENSG00000182054/ENSG00000115944/ENSG00000111775/ENSG00000165280/ENSG00000134333/ENSG00000111669/ENSG00000168653/ENSG00000067560…
Memory CD4+ T cells	GO:0050778	positive regulation of immune response	461	0.388501	1.57862	1.03516e-05	0.00508394	0.00467326	2443	tags=32%, list=22%, signal=26%	ENSG00000108561/ENSG00000135046/ENSG00000116288/ENSG00000140931/ENSG00000271503/ENSG00000211592/ENSG00000080824/ENSG00000196839/ENSG00000186470/ENSG00000144381/ENSG00000211899/ENSG00000110651/ENSG00000135829/ENSG00000204287/ENSG00000175354/ENSG00000196419/ENSG00000117228/ENSG00000141968/ENSG00000140992/ENSG00000162739/ENSG00000185896/ENSG00000103653/ENSG00000204525/ENSG00000070010/ENSG00000168918…
Memory CD4+ T cells	GO:0051249	regulation of lymphocyte activation	349	0.387134	1.55041	1.059e-05	0.00508394	0.00467326	1893	tags=28%, list=17%, signal=24%	ENSG00000135046/ENSG00000115738/ENSG00000100097/ENSG00000271503/ENSG00000196839/ENSG00000156127/ENSG00000231389/ENSG00000144381/ENSG00000057657/ENSG00000168283/ENSG00000028137/ENSG00000120694/ENSG00000110651/ENSG00000204287/ENSG00000175354/ENSG00000196419/ENSG00000067955/ENSG00000141968/ENSG00000185896/ENSG00000128340/ENSG00000197471/ENSG00000103653/ENSG00000186827/ENSG00000100225/ENSG00000049618…
Memory CD4+ T cells	GO:0045087	innate immune response	532	0.367446	1.50218	1.02662e-05	0.00508394	0.00467326	2354	tags=30%, list=21%, signal=25%	ENSG00000185885/ENSG00000108561/ENSG00000163220/ENSG00000135046/ENSG00000178927/ENSG00000271503/ENSG00000080824/ENSG00000069974/ENSG00000231389/ENSG00000144381/ENSG00000057657/ENSG00000105939/ENSG00000131979/ENSG00000211899/ENSG00000187608/ENSG00000167984/ENSG00000135829/ENSG00000163840/ENSG00000111640/ENSG00000175354/ENSG00000196419/ENSG00000185201/ENSG00000117228/ENSG00000196230/ENSG00000141968…
Memory CD4+ T cells	GO:0098542	defense response to other organism	665	0.363583	1.49836	1.01539e-05	0.00508394	0.00467326	2594	tags=32%, list=24%, signal=26%	ENSG00000185885/ENSG00000108561/ENSG00000163220/ENSG00000135046/ENSG00000178927/ENSG00000271503/ENSG00000080824/ENSG00000069974/ENSG00000156127/ENSG00000163736/ENSG00000231389/ENSG00000144381/ENSG00000057657/ENSG00000105939/ENSG00000131979/ENSG00000211899/ENSG00000151694/ENSG00000187608/ENSG00000167984/ENSG00000135829/ENSG00000163840/ENSG00000111640/ENSG00000175354/ENSG00000196419/ENSG00000185201…
Memory CD4+ T cells	GO:0050776	regulation of immune response	569	0.363229	1.48878	1.02308e-05	0.00508394	0.00467326	2443	tags=31%, list=22%, signal=25%	ENSG00000108561/ENSG00000135046/ENSG00000116288/ENSG00000140931/ENSG00000271503/ENSG00000211592/ENSG00000080824/ENSG00000196839/ENSG00000186470/ENSG00000156127/ENSG00000144381/ENSG00000028137/ENSG00000211899/ENSG00000187608/ENSG00000110651/ENSG00000167984/ENSG00000135829/ENSG00000204287/ENSG00000175354/ENSG00000196419/ENSG00000117228/ENSG00000141968/ENSG00000140992/ENSG00000162739/ENSG00000185896…
Memory CD4+ T cells	GO:0002684	positive regulation of immune system process	669	0.353472	1.45695	1.01522e-05	0.00508394	0.00467326	2519	tags=31%, list=23%, signal=26%	ENSG00000108561/ENSG00000135046/ENSG00000115738/ENSG00000116288/ENSG00000140931/ENSG00000100097/ENSG00000271503/ENSG00000211592/ENSG00000080824/ENSG00000196839/ENSG00000186470/ENSG00000231389/ENSG00000144381/ENSG00000168283/ENSG00000185122/ENSG00000211899/ENSG00000120694/ENSG00000151694/ENSG00000110651/ENSG00000135829/ENSG00000204287/ENSG00000175354/ENSG00000196419/ENSG00000067955/ENSG00000117228…
Memory CD4+ T cells	GO:0033043	regulation of organelle organization	780	0.34929	1.44619	1.00997e-05	0.00508394	0.00467326	2332	tags=30%, list=21%, signal=26%	ENSG00000136997/ENSG00000163220/ENSG00000135046/ENSG00000116288/ENSG00000122566/ENSG00000136167/ENSG00000121858/ENSG00000167797/ENSG00000005022/ENSG00000196199/ENSG00000177731/ENSG00000157106/ENSG00000005007/ENSG00000182718/ENSG00000047849/ENSG00000276293/ENSG00000136111/ENSG00000169032/ENSG00000047410/ENSG00000254999/ENSG00000175792/ENSG00000150753/ENSG00000114127/ENSG00000187838/ENSG00000125107…
Memory CD4+ T cells	GO:0060341	regulation of cellular localization	618	0.351196	1.44377	1.01869e-05	0.00508394	0.00467326	2791	tags=34%, list=25%, signal=27%	ENSG00000116288/ENSG00000148175/ENSG00000109971/ENSG00000136167/ENSG00000096384/ENSG00000271503/ENSG00000058272/ENSG00000080824/ENSG00000104915/ENSG00000139644/ENSG00000182718/ENSG00000109332/ENSG00000100568/ENSG00000136827/ENSG00000110651/ENSG00000135829/ENSG00000163840/ENSG00000169032/ENSG00000047410/ENSG00000162852/ENSG00000173163/ENSG00000150753/ENSG00000104904/ENSG00000069424/ENSG00000117228…
Memory CD4+ T cells	GO:0043604	amide biosynthetic process	684	0.349731	1.44272	1.01395e-05	0.00508394	0.00467326	2807	tags=36%, list=26%, signal=28%	ENSG00000108561/ENSG00000012660/ENSG00000198242/ENSG00000074071/ENSG00000271503/ENSG00000131238/ENSG00000099797/ENSG00000172531/ENSG00000005007/ENSG00000084623/ENSG00000113532/ENSG00000115840/ENSG00000135829/ENSG00000111640/ENSG00000128626/ENSG00000231500/ENSG00000047410/ENSG00000265681/ENSG00000114127/ENSG00000243927/ENSG00000228716/ENSG00000125107/ENSG00000175390/ENSG00000090263/ENSG00000063854…
Memory CD4+ T cells	GO:0009260	ribonucleotide biosynthetic process	177	0.446542	1.69584	2.28676e-05	0.00777234	0.0071445	2026	tags=29%, list=18%, signal=24%	ENSG00000198888/ENSG00000198712/ENSG00000198899/ENSG00000115286/ENSG00000012660/ENSG00000196839/ENSG00000131238/ENSG00000099797/ENSG00000115840/ENSG00000156136/ENSG00000135390/ENSG00000213619/ENSG00000165280/ENSG00000168653/ENSG00000198886/ENSG00000143799/ENSG00000243678/ENSG00000116459/ENSG00000154930/ENSG00000151366/ENSG00000131473/ENSG00000131828/ENSG00000074800/ENSG00000119013/ENSG00000198763…
Memory CD4+ T cells	GO:0072522	purine-containing compound biosynthetic process	196	0.431149	1.65271	2.26042e-05	0.00777234	0.0071445	2026	tags=29%, list=18%, signal=24%	ENSG00000198888/ENSG00000198712/ENSG00000198899/ENSG00000115286/ENSG00000012660/ENSG00000196839/ENSG00000131238/ENSG00000099797/ENSG00000115840/ENSG00000156136/ENSG00000135390/ENSG00000213619/ENSG00000165280/ENSG00000168653/ENSG00000198886/ENSG00000143799/ENSG00000243678/ENSG00000116459/ENSG00000154930/ENSG00000151366/ENSG00000131473/ENSG00000131828/ENSG00000074800/ENSG00000119013/ENSG00000198763…
Memory CD4+ T cells	GO:0002253	activation of immune response	342	0.388136	1.55231	2.12382e-05	0.00777234	0.0071445	2443	tags=32%, list=22%, signal=26%	ENSG00000108561/ENSG00000140931/ENSG00000211592/ENSG00000080824/ENSG00000196839/ENSG00000186470/ENSG00000144381/ENSG00000211899/ENSG00000110651/ENSG00000175354/ENSG00000196419/ENSG00000117228/ENSG00000141968/ENSG00000140992/ENSG00000103653/ENSG00000070010/ENSG00000168918/ENSG00000083799/ENSG00000005339/ENSG00000132256/ENSG00000198821/ENSG00000056586/ENSG00000120885/ENSG00000085063/ENSG00000147324…
Memory CD4+ T cells	GO:0006886	intracellular protein transport	679	0.344437	1.42051	2.02895e-05	0.00777234	0.0071445	2488	tags=31%, list=23%, signal=25%	ENSG00000116288/ENSG00000148175/ENSG00000109971/ENSG00000136167/ENSG00000080824/ENSG00000028528/ENSG00000104915/ENSG00000124222/ENSG00000144381/ENSG00000166598/ENSG00000115234/ENSG00000166913/ENSG00000109332/ENSG00000100568/ENSG00000110651/ENSG00000047410/ENSG00000104904/ENSG00000126581/ENSG00000132341/ENSG00000275066/ENSG00000119185/ENSG00000128340/ENSG00000136738/ENSG00000110047/ENSG00000142230…
Memory CD4+ T cells	GO:1990748	cellular detoxification	55	0.602175	1.96003	2.65544e-05	0.00838077	0.00770378	1975	tags=40%, list=18%, signal=33%	ENSG00000163220/ENSG00000137193/ENSG00000116288/ENSG00000131979/ENSG00000164938/ENSG00000198431/ENSG00000228716/ENSG00000132965/ENSG00000148834/ENSG00000072042/ENSG00000117450/ENSG00000165672/ENSG00000291237/ENSG00000157870/ENSG00000131871/ENSG00000143198/ENSG00000183291/ENSG00000095303/ENSG00000126432/ENSG00000129235/ENSG00000117448/ENSG00000139684
Memory CD4+ T cells	GO:0098754	detoxification	61	0.586314	1.94188	2.62113e-05	0.00838077	0.00770378	2386	tags=43%, list=22%, signal=34%	ENSG00000163220/ENSG00000137193/ENSG00000116288/ENSG00000131979/ENSG00000164938/ENSG00000198431/ENSG00000228716/ENSG00000132965/ENSG00000148834/ENSG00000072042/ENSG00000117450/ENSG00000165672/ENSG00000291237/ENSG00000157870/ENSG00000131871/ENSG00000143198/ENSG00000183291/ENSG00000095303/ENSG00000126432/ENSG00000110628/ENSG00000129235/ENSG00000117448/ENSG00000139684/ENSG00000178980/ENSG00000170385…
Memory CD4+ T cells	GO:0032944	regulation of mononuclear cell proliferation	150	0.46418	1.7341	3.50156e-05	0.00901134	0.00828341	2221	tags=33%, list=20%, signal=27%	ENSG00000135046/ENSG00000271503/ENSG00000196839/ENSG00000231389/ENSG00000168283/ENSG00000028137/ENSG00000110651/ENSG00000128340/ENSG00000197471/ENSG00000186827/ENSG00000168918/ENSG00000240972/ENSG00000019582/ENSG00000102879/ENSG00000171867/ENSG00000198805/ENSG00000134352/ENSG00000204632/ENSG00000223865/ENSG00000073849/ENSG00000158092/ENSG00000081237/ENSG00000134242/ENSG00000105122/ENSG00000206503…
Memory CD4+ T cells	GO:0050670	regulation of lymphocyte proliferation	147	0.463595	1.72815	3.51132e-05	0.00901134	0.00828341	2221	tags=33%, list=20%, signal=27%	ENSG00000135046/ENSG00000271503/ENSG00000196839/ENSG00000231389/ENSG00000168283/ENSG00000028137/ENSG00000110651/ENSG00000128340/ENSG00000197471/ENSG00000186827/ENSG00000168918/ENSG00000240972/ENSG00000019582/ENSG00000102879/ENSG00000171867/ENSG00000198805/ENSG00000134352/ENSG00000204632/ENSG00000223865/ENSG00000158092/ENSG00000081237/ENSG00000134242/ENSG00000105122/ENSG00000206503/ENSG00000123338…
Memory CD4+ T cells	GO:0035966	response to topologically incorrect protein	129	0.469765	1.72574	3.56905e-05	0.00901134	0.00828341	2297	tags=38%, list=21%, signal=30%	ENSG00000144224/ENSG00000109971/ENSG00000096384/ENSG00000080824/ENSG00000115541/ENSG00000144381/ENSG00000185122/ENSG00000139644/ENSG00000198218/ENSG00000116406/ENSG00000120694/ENSG00000136827/ENSG00000174010/ENSG00000175354/ENSG00000165280/ENSG00000170606/ENSG00000070010/ENSG00000120885/ENSG00000128228/ENSG00000153094/ENSG00000050130/ENSG00000068912/ENSG00000138942/ENSG00000164031/ENSG00000138617…
Memory CD4+ T cells	GO:0006457	protein folding	163	0.455684	1.71736	3.46404e-05	0.00901134	0.00828341	2314	tags=37%, list=21%, signal=30%	ENSG00000143870/ENSG00000109971/ENSG00000096384/ENSG00000080824/ENSG00000115541/ENSG00000144381/ENSG00000166598/ENSG00000120694/ENSG00000105583/ENSG00000136827/ENSG00000150753/ENSG00000155660/ENSG00000183207/ENSG00000196262/ENSG00000160049/ENSG00000170606/ENSG00000114857/ENSG00000127022/ENSG00000120885/ENSG00000151835/ENSG00000128228/ENSG00000019582/ENSG00000205981/ENSG00000100380/ENSG00000115935…
Memory CD4+ T cells	GO:0051251	positive regulation of lymphocyte activation	238	0.4167	1.6251	3.31049e-05	0.00901134	0.00828341	1861	tags=31%, list=17%, signal=26%	ENSG00000135046/ENSG00000100097/ENSG00000271503/ENSG00000196839/ENSG00000231389/ENSG00000144381/ENSG00000168283/ENSG00000120694/ENSG00000110651/ENSG00000204287/ENSG00000196419/ENSG00000067955/ENSG00000141968/ENSG00000185896/ENSG00000103653/ENSG00000186827/ENSG00000049618/ENSG00000168918/ENSG00000067560/ENSG00000010610/ENSG00000166888/ENSG00000075624/ENSG00000240972/ENSG00000213809/ENSG00000019582…
Memory CD4+ T cells	GO:0016032	viral process	320	0.39482	1.57274	3.20369e-05	0.00901134	0.00828341	2349	tags=33%, list=21%, signal=27%	ENSG00000185885/ENSG00000110876/ENSG00000148175/ENSG00000100097/ENSG00000109971/ENSG00000096384/ENSG00000271503/ENSG00000196199/ENSG00000105939/ENSG00000187608/ENSG00000110651/ENSG00000135829/ENSG00000164733/ENSG00000185201/ENSG00000150093/ENSG00000126581/ENSG00000132341/ENSG00000185896/ENSG00000175390/ENSG00000196262/ENSG00000186827/ENSG00000165280/ENSG00000124214/ENSG00000127022/ENSG00000130811…
Memory CD4+ T cells	GO:0002764	immune response-regulating signaling pathway	330	0.385542	1.53874	3.19652e-05	0.00901134	0.00828341	2443	tags=32%, list=22%, signal=26%	ENSG00000108561/ENSG00000140931/ENSG00000211592/ENSG00000196839/ENSG00000186470/ENSG00000144381/ENSG00000211899/ENSG00000110651/ENSG00000175354/ENSG00000117228/ENSG00000141968/ENSG00000140992/ENSG00000103653/ENSG00000070010/ENSG00000168918/ENSG00000083799/ENSG00000005339/ENSG00000198821/ENSG00000056586/ENSG00000147324/ENSG00000213809/ENSG00000145365/ENSG00000111331/ENSG00000277734/ENSG00000092098…
Memory CD4+ T cells	GO:1902600	proton transmembrane transport	100	0.504194	1.79491	3.69558e-05	0.00907163	0.00833883	2290	tags=38%, list=21%, signal=30%	ENSG00000198804/ENSG00000198712/ENSG00000198899/ENSG00000116288/ENSG00000115286/ENSG00000198727/ENSG00000005022/ENSG00000198938/ENSG00000135390/ENSG00000115944/ENSG00000198886/ENSG00000116459/ENSG00000184076/ENSG00000169021/ENSG00000155097/ENSG00000182220/ENSG00000131143/ENSG00000219200/ENSG00000135940/ENSG00000010256/ENSG00000163399/ENSG00000241837/ENSG00000177542/ENSG00000173660/ENSG00000148290…
Memory CD4+ T cells	GO:0097237	cellular response to toxic substance	58	0.592338	1.94504	3.95951e-05	0.00920794	0.00846413	1975	tags=38%, list=18%, signal=31%	ENSG00000163220/ENSG00000137193/ENSG00000116288/ENSG00000131979/ENSG00000164938/ENSG00000198431/ENSG00000228716/ENSG00000132965/ENSG00000148834/ENSG00000072042/ENSG00000117450/ENSG00000165672/ENSG00000291237/ENSG00000157870/ENSG00000131871/ENSG00000143198/ENSG00000183291/ENSG00000095303/ENSG00000126432/ENSG00000129235/ENSG00000117448/ENSG00000139684
Memory CD4+ T cells	GO:1903076	regulation of protein localization to plasma membrane	65	0.557027	1.86419	3.90239e-05	0.00920794	0.00846413	2700	tags=55%, list=25%, signal=42%	ENSG00000100568/ENSG00000162852/ENSG00000117228/ENSG00000150093/ENSG00000140992/ENSG00000101856/ENSG00000103653/ENSG00000133961/ENSG00000017260/ENSG00000075624/ENSG00000103496/ENSG00000171867/ENSG00000120992/ENSG00000142208/ENSG00000185043/ENSG00000116209/ENSG00000165527/ENSG00000157916/ENSG00000161203/ENSG00000108961/ENSG00000157500/ENSG00000156599/ENSG00000204628/ENSG00000131981/ENSG00000075711…
Memory CD4+ T cells	GO:0006458	'de novo' protein folding	36	0.63578	1.91771	4.18101e-05	0.0092369	0.00849075	1575	tags=42%, list=14%, signal=36%	ENSG00000109971/ENSG00000115541/ENSG00000144381/ENSG00000120694/ENSG00000136827/ENSG00000128228/ENSG00000019582/ENSG00000100380/ENSG00000164031/ENSG00000044574/ENSG00000204389/ENSG00000110958/ENSG00000166226/ENSG00000178950/ENSG00000183291
Memory CD4+ T cells	GO:0098609	cell-cell adhesion	447	0.367424	1.49082	4.15054e-05	0.0092369	0.00849075	1894	tags=27%, list=17%, signal=23%	ENSG00000110876/ENSG00000163220/ENSG00000135046/ENSG00000108622/ENSG00000100097/ENSG00000271503/ENSG00000196839/ENSG00000231389/ENSG00000144381/ENSG00000172531/ENSG00000168283/ENSG00000182718/ENSG00000120694/ENSG00000110651/ENSG00000204287/ENSG00000175354/ENSG00000067955/ENSG00000150093/ENSG00000141968/ENSG00000188404/ENSG00000128340/ENSG00000197471/ENSG00000196262/ENSG00000103653/ENSG00000179820…
Memory CD4+ T cells	GO:0007159	leukocyte cell-cell adhesion	284	0.401531	1.58675	4.32694e-05	0.00932615	0.00857279	1893	tags=29%, list=17%, signal=24%	ENSG00000110876/ENSG00000163220/ENSG00000135046/ENSG00000100097/ENSG00000271503/ENSG00000196839/ENSG00000231389/ENSG00000144381/ENSG00000168283/ENSG00000120694/ENSG00000110651/ENSG00000204287/ENSG00000175354/ENSG00000067955/ENSG00000150093/ENSG00000141968/ENSG00000188404/ENSG00000128340/ENSG00000197471/ENSG00000103653/ENSG00000049618/ENSG00000067560/ENSG00000010610/ENSG00000056586/ENSG00000075624…
Memory CD4+ T cells	GO:0046390	ribose phosphate biosynthetic process	181	0.441646	1.68098	4.56158e-05	0.00959777	0.00882248	2026	tags=29%, list=18%, signal=24%	ENSG00000198888/ENSG00000198712/ENSG00000198899/ENSG00000115286/ENSG00000012660/ENSG00000196839/ENSG00000131238/ENSG00000099797/ENSG00000115840/ENSG00000156136/ENSG00000135390/ENSG00000213619/ENSG00000165280/ENSG00000168653/ENSG00000198886/ENSG00000143799/ENSG00000243678/ENSG00000116459/ENSG00000154930/ENSG00000151366/ENSG00000131473/ENSG00000131828/ENSG00000074800/ENSG00000119013/ENSG00000198763…
Memory CD4+ T cells	GO:0050852	T cell receptor signaling pathway	112	0.492812	1.77934	4.85066e-05	0.00996867	0.00916341	2151	tags=40%, list=20%, signal=33%	ENSG00000196839/ENSG00000186470/ENSG00000110651/ENSG00000175354/ENSG00000117228/ENSG00000103653/ENSG00000168918/ENSG00000198821/ENSG00000056586/ENSG00000277734/ENSG00000092098/ENSG00000171867/ENSG00000113263/ENSG00000112679/ENSG00000211751/ENSG00000100030/ENSG00000223865/ENSG00000182866/ENSG00000125826/ENSG00000171608/ENSG00000026950/ENSG00000107485/ENSG00000081237/ENSG00000134242/ENSG00000206503…
Memory CD4+ T cells	GO:0050865	regulation of cell activation	423	0.369024	1.49371	5.20763e-05	0.0100043	0.00919617	1861	tags=26%, list=17%, signal=23%	ENSG00000135046/ENSG00000115738/ENSG00000100097/ENSG00000271503/ENSG00000196839/ENSG00000156127/ENSG00000231389/ENSG00000144381/ENSG00000057657/ENSG00000168283/ENSG00000028137/ENSG00000120694/ENSG00000110651/ENSG00000203618/ENSG00000204287/ENSG00000175354/ENSG00000196419/ENSG00000067955/ENSG00000141968/ENSG00000140992/ENSG00000185896/ENSG00000128340/ENSG00000197471/ENSG00000103653/ENSG00000186827…
Memory CD4+ T cells	GO:1902533	positive regulation of intracellular signal transduction	554	0.352055	1.44157	5.12222e-05	0.0100043	0.00919617	2501	tags=32%, list=23%, signal=26%	ENSG00000136997/ENSG00000108561/ENSG00000163220/ENSG00000116288/ENSG00000100097/ENSG00000096384/ENSG00000271503/ENSG00000121858/ENSG00000080824/ENSG00000196839/ENSG00000113369/ENSG00000110651/ENSG00000111640/ENSG00000169032/ENSG00000047410/ENSG00000175354/ENSG00000150093/ENSG00000126581/ENSG00000144746/ENSG00000119185/ENSG00000122694/ENSG00000170315/ENSG00000196262/ENSG00000103653/ENSG00000067560…
Memory CD4+ T cells	GO:0006412	translation	587	0.345967	1.41986	5.10673e-05	0.0100043	0.00919617	2807	tags=37%, list=26%, signal=29%	ENSG00000108561/ENSG00000198242/ENSG00000074071/ENSG00000271503/ENSG00000172531/ENSG00000005007/ENSG00000084623/ENSG00000135829/ENSG00000111640/ENSG00000128626/ENSG00000231500/ENSG00000047410/ENSG00000265681/ENSG00000114127/ENSG00000243927/ENSG00000228716/ENSG00000125107/ENSG00000175390/ENSG00000090263/ENSG00000105887/ENSG00000163412/ENSG00000130811/ENSG00000179271/ENSG00000120948/ENSG00000156976…
Memory CD4+ T cells	GO:0019058	viral life cycle	227	0.417142	1.62016	5.54914e-05	0.0102162	0.00939095	3106	tags=42%, list=28%, signal=31%	ENSG00000185885/ENSG00000110876/ENSG00000148175/ENSG00000100097/ENSG00000109971/ENSG00000096384/ENSG00000271503/ENSG00000196199/ENSG00000105939/ENSG00000187608/ENSG00000110651/ENSG00000164733/ENSG00000185201/ENSG00000150093/ENSG00000185896/ENSG00000196262/ENSG00000186827/ENSG00000165280/ENSG00000124214/ENSG00000131165/ENSG00000132256/ENSG00000010610/ENSG00000115561/ENSG00000169564/ENSG00000111331…
Memory CD4+ T cells	GO:0050863	regulation of T cell activation	261	0.402566	1.58103	5.46066e-05	0.0102162	0.00939095	1893	tags=30%, list=17%, signal=25%	ENSG00000135046/ENSG00000100097/ENSG00000271503/ENSG00000196839/ENSG00000156127/ENSG00000231389/ENSG00000144381/ENSG00000057657/ENSG00000168283/ENSG00000028137/ENSG00000120694/ENSG00000110651/ENSG00000204287/ENSG00000175354/ENSG00000067955/ENSG00000141968/ENSG00000128340/ENSG00000197471/ENSG00000103653/ENSG00000049618/ENSG00000067560/ENSG00000010610/ENSG00000056586/ENSG00000075624/ENSG00000213809…
Memory CD4+ T cells	GO:0006164	purine nucleotide biosynthetic process	188	0.432605	1.65248	5.6744e-05	0.0102336	0.00940695	1538	tags=25%, list=14%, signal=22%	ENSG00000198888/ENSG00000198712/ENSG00000198899/ENSG00000115286/ENSG00000012660/ENSG00000196839/ENSG00000131238/ENSG00000099797/ENSG00000115840/ENSG00000156136/ENSG00000135390/ENSG00000213619/ENSG00000165280/ENSG00000168653/ENSG00000198886/ENSG00000143799/ENSG00000243678/ENSG00000116459/ENSG00000154930/ENSG00000151366/ENSG00000131473/ENSG00000131828/ENSG00000074800/ENSG00000119013/ENSG00000198763…
Memory CD4+ T cells	GO:0009145	purine nucleoside triphosphate biosynthetic process	99	0.494883	1.75919	6.16827e-05	0.0109018	0.0100212	2026	tags=35%, list=18%, signal=29%	ENSG00000198888/ENSG00000198712/ENSG00000198899/ENSG00000115286/ENSG00000115840/ENSG00000135390/ENSG00000213619/ENSG00000165280/ENSG00000168653/ENSG00000198886/ENSG00000143799/ENSG00000243678/ENSG00000116459/ENSG00000151366/ENSG00000074800/ENSG00000119013/ENSG00000198763/ENSG00000178127/ENSG00000136521/ENSG00000241837/ENSG00000172113/ENSG00000186010/ENSG00000130414/ENSG00000183648/ENSG00000145494…
Memory CD4+ T cells	GO:0002768	immune response-regulating cell surface receptor signaling pathway	240	0.40718	1.58905	6.61354e-05	0.0114596	0.0105339	2439	tags=33%, list=22%, signal=26%	ENSG00000140931/ENSG00000211592/ENSG00000196839/ENSG00000186470/ENSG00000211899/ENSG00000110651/ENSG00000175354/ENSG00000117228/ENSG00000141968/ENSG00000103653/ENSG00000168918/ENSG00000005339/ENSG00000198821/ENSG00000056586/ENSG00000147324/ENSG00000213809/ENSG00000277734/ENSG00000092098/ENSG00000134539/ENSG00000171867/ENSG00000113263/ENSG00000112679/ENSG00000211751/ENSG00000100030/ENSG00000204632…
Memory CD4+ T cells	GO:0046651	lymphocyte proliferation	187	0.431865	1.64888	6.81338e-05	0.0115788	0.0106435	2221	tags=32%, list=20%, signal=26%	ENSG00000135046/ENSG00000271503/ENSG00000196839/ENSG00000231389/ENSG00000144381/ENSG00000168283/ENSG00000028137/ENSG00000110651/ENSG00000128340/ENSG00000197471/ENSG00000186827/ENSG00000168918/ENSG00000056586/ENSG00000240972/ENSG00000019582/ENSG00000134516/ENSG00000102879/ENSG00000205220/ENSG00000171867/ENSG00000198805/ENSG00000134352/ENSG00000204632/ENSG00000223865/ENSG00000026950/ENSG00000158092…
Memory CD4+ T cells	GO:0030163	protein catabolic process	775	0.332974	1.37841	7.07021e-05	0.0117886	0.0108363	2238	tags=27%, list=20%, signal=23%	ENSG00000100911/ENSG00000116288/ENSG00000144224/ENSG00000148634/ENSG00000109971/ENSG00000096384/ENSG00000080824/ENSG00000143106/ENSG00000028528/ENSG00000156587/ENSG00000131238/ENSG00000087191/ENSG00000166598/ENSG00000176978/ENSG00000028137/ENSG00000116406/ENSG00000182718/ENSG00000109332/ENSG00000168159/ENSG00000187608/ENSG00000099341/ENSG00000136827/ENSG00000152484/ENSG00000110651/ENSG00000163840…
Memory CD4+ T cells	GO:0009206	purine ribonucleoside triphosphate biosynthetic process	98	0.497193	1.76483	7.41152e-05	0.0119083	0.0109464	2026	tags=36%, list=18%, signal=29%	ENSG00000198888/ENSG00000198712/ENSG00000198899/ENSG00000115286/ENSG00000115840/ENSG00000135390/ENSG00000213619/ENSG00000165280/ENSG00000168653/ENSG00000198886/ENSG00000143799/ENSG00000243678/ENSG00000116459/ENSG00000151366/ENSG00000074800/ENSG00000119013/ENSG00000198763/ENSG00000178127/ENSG00000136521/ENSG00000241837/ENSG00000172113/ENSG00000186010/ENSG00000130414/ENSG00000183648/ENSG00000145494…
Memory CD4+ T cells	GO:0002694	regulation of leukocyte activation	396	0.372282	1.50153	7.33576e-05	0.0119083	0.0109464	1861	tags=27%, list=17%, signal=23%	ENSG00000135046/ENSG00000115738/ENSG00000100097/ENSG00000271503/ENSG00000196839/ENSG00000156127/ENSG00000231389/ENSG00000144381/ENSG00000057657/ENSG00000168283/ENSG00000028137/ENSG00000120694/ENSG00000110651/ENSG00000204287/ENSG00000175354/ENSG00000196419/ENSG00000067955/ENSG00000141968/ENSG00000140992/ENSG00000185896/ENSG00000128340/ENSG00000197471/ENSG00000103653/ENSG00000186827/ENSG00000100225…
Memory CD4+ T cells	GO:0006120	mitochondrial electron transport, NADH to ubiquinone	48	0.590558	1.87769	8.09717e-05	0.0127776	0.0117455	1411	tags=31%, list=13%, signal=27%	ENSG00000198888/ENSG00000116288/ENSG00000115286/ENSG00000213619/ENSG00000168653/ENSG00000198886/ENSG00000151366/ENSG00000119013/ENSG00000198763/ENSG00000178127/ENSG00000136521/ENSG00000130414/ENSG00000183648/ENSG00000145494/ENSG00000184983
Memory CD4+ T cells	GO:0051084	'de novo' post-translational protein folding	32	0.65207	1.92268	8.45332e-05	0.0131056	0.012047	1575	tags=44%, list=14%, signal=38%	ENSG00000109971/ENSG00000115541/ENSG00000120694/ENSG00000136827/ENSG00000128228/ENSG00000019582/ENSG00000100380/ENSG00000164031/ENSG00000044574/ENSG00000204389/ENSG00000110958/ENSG00000166226/ENSG00000178950/ENSG00000183291
Memory CD4+ T cells	GO:0050867	positive regulation of cell activation	270	0.396853	1.56213	8.70748e-05	0.0132669	0.0121952	1861	tags=29%, list=17%, signal=25%	ENSG00000135046/ENSG00000100097/ENSG00000271503/ENSG00000196839/ENSG00000231389/ENSG00000144381/ENSG00000168283/ENSG00000120694/ENSG00000110651/ENSG00000203618/ENSG00000204287/ENSG00000196419/ENSG00000067955/ENSG00000141968/ENSG00000185896/ENSG00000103653/ENSG00000186827/ENSG00000049618/ENSG00000168918/ENSG00000067560/ENSG00000010610/ENSG00000166888/ENSG00000075624/ENSG00000240972/ENSG00000213809…
Memory CD4+ T cells	GO:0042776	proton motive force-driven mitochondrial ATP synthesis	64	0.542115	1.81015	9.11304e-05	0.01349	0.0124003	2022	tags=38%, list=18%, signal=31%	ENSG00000198888/ENSG00000198899/ENSG00000115286/ENSG00000213619/ENSG00000168653/ENSG00000198886/ENSG00000116459/ENSG00000151366/ENSG00000119013/ENSG00000198763/ENSG00000178127/ENSG00000136521/ENSG00000241837/ENSG00000186010/ENSG00000130414/ENSG00000183648/ENSG00000145494/ENSG00000147123/ENSG00000184983/ENSG00000167283/ENSG00000124172/ENSG00000165283/ENSG00000073578/ENSG00000110717
Memory CD4+ T cells	GO:0072659	protein localization to plasma membrane	175	0.436026	1.65434	9.15919e-05	0.01349	0.0124003	2413	tags=38%, list=22%, signal=30%	ENSG00000197535/ENSG00000100568/ENSG00000110651/ENSG00000162852/ENSG00000117228/ENSG00000150093/ENSG00000140992/ENSG00000109083/ENSG00000101856/ENSG00000144746/ENSG00000119185/ENSG00000110047/ENSG00000103653/ENSG00000133961/ENSG00000017260/ENSG00000167461/ENSG00000075624/ENSG00000100083/ENSG00000103496/ENSG00000075785/ENSG00000171867/ENSG00000120992/ENSG00000142208/ENSG00000100023/ENSG00000185043…
Memory CD4+ T cells	GO:0098869	cellular oxidant detoxification	50	0.576023	1.84384	9.41265e-05	0.013636	0.0125345	1906	tags=36%, list=17%, signal=30%	ENSG00000163220/ENSG00000116288/ENSG00000131979/ENSG00000164938/ENSG00000198431/ENSG00000228716/ENSG00000132965/ENSG00000148834/ENSG00000117450/ENSG00000165672/ENSG00000291237/ENSG00000157870/ENSG00000131871/ENSG00000143198/ENSG00000183291/ENSG00000095303/ENSG00000126432/ENSG00000129235
Memory CD4+ T cells	GO:0009142	nucleoside triphosphate biosynthetic process	112	0.481597	1.73885	9.70132e-05	0.0138275	0.0127105	2026	tags=33%, list=18%, signal=27%	ENSG00000198888/ENSG00000198712/ENSG00000198899/ENSG00000115286/ENSG00000115840/ENSG00000135390/ENSG00000213619/ENSG00000165280/ENSG00000168653/ENSG00000198886/ENSG00000143799/ENSG00000243678/ENSG00000116459/ENSG00000151366/ENSG00000074800/ENSG00000119013/ENSG00000198763/ENSG00000178127/ENSG00000162368/ENSG00000136521/ENSG00000241837/ENSG00000172113/ENSG00000147853/ENSG00000186010/ENSG00000130414…
Memory CD4+ T cells	GO:0009152	purine ribonucleotide biosynthetic process	166	0.445478	1.68196	0.00010361	0.0138728	0.0127522	2026	tags=30%, list=18%, signal=24%	ENSG00000198888/ENSG00000198712/ENSG00000198899/ENSG00000115286/ENSG00000012660/ENSG00000196839/ENSG00000131238/ENSG00000099797/ENSG00000115840/ENSG00000135390/ENSG00000213619/ENSG00000165280/ENSG00000168653/ENSG00000198886/ENSG00000143799/ENSG00000243678/ENSG00000116459/ENSG00000154930/ENSG00000151366/ENSG00000131473/ENSG00000131828/ENSG00000074800/ENSG00000119013/ENSG00000198763/ENSG00000152256…
Memory CD4+ T cells	GO:0019941	modification-dependent protein catabolic process	555	0.35036	1.43469	0.000102438	0.0138728	0.0127522	2297	tags=29%, list=21%, signal=24%	ENSG00000116288/ENSG00000144224/ENSG00000148634/ENSG00000096384/ENSG00000143106/ENSG00000156587/ENSG00000087191/ENSG00000166598/ENSG00000116406/ENSG00000109332/ENSG00000168159/ENSG00000187608/ENSG00000099341/ENSG00000152484/ENSG00000163840/ENSG00000174010/ENSG00000007944/ENSG00000173163/ENSG00000170142/ENSG00000171862/ENSG00000185627/ENSG00000162607/ENSG00000013275/ENSG00000136738/ENSG00000170315…
Memory CD4+ T cells	GO:0046649	lymphocyte activation	547	0.348516	1.42627	0.000102529	0.0138728	0.0127522	1893	tags=26%, list=17%, signal=23%	ENSG00000135046/ENSG00000115738/ENSG00000067082/ENSG00000100097/ENSG00000136167/ENSG00000271503/ENSG00000196839/ENSG00000005022/ENSG00000069974/ENSG00000156127/ENSG00000231389/ENSG00000144381/ENSG00000057657/ENSG00000168283/ENSG00000028137/ENSG00000124126/ENSG00000120694/ENSG00000151694/ENSG00000110651/ENSG00000167984/ENSG00000204287/ENSG00000175354/ENSG00000196419/ENSG00000067955/ENSG00000150093…
Memory CD4+ T cells	GO:0043043	peptide biosynthetic process	597	0.343525	1.41071	0.000102018	0.0138728	0.0127522	2807	tags=36%, list=26%, signal=29%	ENSG00000108561/ENSG00000198242/ENSG00000074071/ENSG00000271503/ENSG00000172531/ENSG00000005007/ENSG00000084623/ENSG00000135829/ENSG00000111640/ENSG00000128626/ENSG00000231500/ENSG00000047410/ENSG00000265681/ENSG00000114127/ENSG00000243927/ENSG00000228716/ENSG00000125107/ENSG00000175390/ENSG00000090263/ENSG00000063854/ENSG00000105887/ENSG00000163412/ENSG00000130811/ENSG00000179271/ENSG00000120948…
Memory CD4+ T cells	GO:0002250	adaptive immune response	301	0.391763	1.55411	0.000107543	0.0141844	0.0130386	1855	tags=28%, list=17%, signal=24%	ENSG00000108561/ENSG00000135046/ENSG00000211592/ENSG00000196839/ENSG00000186470/ENSG00000069974/ENSG00000156127/ENSG00000231389/ENSG00000144381/ENSG00000057657/ENSG00000028137/ENSG00000211899/ENSG00000151694/ENSG00000110651/ENSG00000204287/ENSG00000162739/ENSG00000276045/ENSG00000197471/ENSG00000103653/ENSG00000204525/ENSG00000168918/ENSG00000198821/ENSG00000010610/ENSG00000056586/ENSG00000120885…
Memory CD4+ T cells	GO:0006511	ubiquitin-dependent protein catabolic process	545	0.348776	1.42711	0.000112794	0.0142394	0.0130892	2297	tags=29%, list=21%, signal=24%	ENSG00000116288/ENSG00000144224/ENSG00000148634/ENSG00000096384/ENSG00000143106/ENSG00000156587/ENSG00000087191/ENSG00000166598/ENSG00000116406/ENSG00000109332/ENSG00000168159/ENSG00000099341/ENSG00000152484/ENSG00000163840/ENSG00000174010/ENSG00000007944/ENSG00000173163/ENSG00000170142/ENSG00000171862/ENSG00000185627/ENSG00000162607/ENSG00000013275/ENSG00000136738/ENSG00000121067/ENSG00000277791…
Memory CD4+ T cells	GO:0034097	response to cytokine	547	0.346253	1.41701	0.000112782	0.0142394	0.0130892	2808	tags=36%, list=26%, signal=28%	ENSG00000185885/ENSG00000110876/ENSG00000135046/ENSG00000067057/ENSG00000116161/ENSG00000096384/ENSG00000271503/ENSG00000005022/ENSG00000163736/ENSG00000231389/ENSG00000144381/ENSG00000168283/ENSG00000005007/ENSG00000028137/ENSG00000131979/ENSG00000151694/ENSG00000187608/ENSG00000135829/ENSG00000111640/ENSG00000047410/ENSG00000175354/ENSG00000185201/ENSG00000117228/ENSG00000215788/ENSG00000170340…
Memory CD4+ T cells	GO:0051603	proteolysis involved in protein catabolic process	621	0.340926	1.40176	0.000112047	0.0142394	0.0130892	2238	tags=28%, list=20%, signal=24%	ENSG00000100911/ENSG00000116288/ENSG00000144224/ENSG00000148634/ENSG00000096384/ENSG00000143106/ENSG00000156587/ENSG00000087191/ENSG00000166598/ENSG00000116406/ENSG00000109332/ENSG00000168159/ENSG00000187608/ENSG00000099341/ENSG00000136827/ENSG00000152484/ENSG00000163840/ENSG00000164733/ENSG00000174010/ENSG00000007944/ENSG00000173163/ENSG00000170142/ENSG00000171862/ENSG00000185627/ENSG00000110107…
Memory CD4+ T cells	GO:0051050	positive regulation of transport	501	0.356035	1.45193	0.00012364	0.0151751	0.0139493	2791	tags=33%, list=25%, signal=26%	ENSG00000135046/ENSG00000116288/ENSG00000173221/ENSG00000148175/ENSG00000271503/ENSG00000080824/ENSG00000131238/ENSG00000069974/ENSG00000118515/ENSG00000182718/ENSG00000109332/ENSG00000136827/ENSG00000110651/ENSG00000135829/ENSG00000047410/ENSG00000162852/ENSG00000104904/ENSG00000150093/ENSG00000140992/ENSG00000132341/ENSG00000276045/ENSG00000185896/ENSG00000119185/ENSG00000128340/ENSG00000136738…
Memory CD4+ T cells	GO:0043632	modification-dependent macromolecule catabolic process	567	0.347787	1.42531	0.000122778	0.0151751	0.0139493	2297	tags=29%, list=21%, signal=24%	ENSG00000116288/ENSG00000144224/ENSG00000148634/ENSG00000096384/ENSG00000143106/ENSG00000156587/ENSG00000087191/ENSG00000166598/ENSG00000116406/ENSG00000109332/ENSG00000168159/ENSG00000187608/ENSG00000099341/ENSG00000152484/ENSG00000163840/ENSG00000174010/ENSG00000007944/ENSG00000173163/ENSG00000170142/ENSG00000171862/ENSG00000185627/ENSG00000162607/ENSG00000013275/ENSG00000136738/ENSG00000170315…
Memory CD4+ T cells	GO:0010629	negative regulation of gene expression	683	0.33461	1.38029	0.000131811	0.0159564	0.0146674	2620	tags=32%, list=24%, signal=26%	ENSG00000108561/ENSG00000135046/ENSG00000115738/ENSG00000116288/ENSG00000122566/ENSG00000096384/ENSG00000245532/ENSG00000196199/ENSG00000057657/ENSG00000168283/ENSG00000185122/ENSG00000157106/ENSG00000005007/ENSG00000139644/ENSG00000111642/ENSG00000105939/ENSG00000164938/ENSG00000167984/ENSG00000135829/ENSG00000111640/ENSG00000047410/ENSG00000117228/ENSG00000114127/ENSG00000225783/ENSG00000228716…
Memory CD4+ T cells	GO:0009201	ribonucleoside triphosphate biosynthetic process	104	0.483887	1.73074	0.000134791	0.0160966	0.0147963	2026	tags=34%, list=18%, signal=28%	ENSG00000198888/ENSG00000198712/ENSG00000198899/ENSG00000115286/ENSG00000115840/ENSG00000135390/ENSG00000213619/ENSG00000165280/ENSG00000168653/ENSG00000198886/ENSG00000143799/ENSG00000243678/ENSG00000116459/ENSG00000151366/ENSG00000074800/ENSG00000119013/ENSG00000198763/ENSG00000178127/ENSG00000136521/ENSG00000241837/ENSG00000172113/ENSG00000186010/ENSG00000130414/ENSG00000183648/ENSG00000145494…
Memory CD4+ T cells	GO:0051085	chaperone cofactor-dependent protein refolding	27	0.660829	1.88193	0.000143486	0.0166841	0.0153364	1488	tags=44%, list=14%, signal=39%	ENSG00000109971/ENSG00000115541/ENSG00000120694/ENSG00000136827/ENSG00000128228/ENSG00000019582/ENSG00000100380/ENSG00000164031/ENSG00000044574/ENSG00000204389/ENSG00000110958/ENSG00000178950
Memory CD4+ T cells	GO:0001775	cell activation	699	0.330793	1.36548	0.000141838	0.0166841	0.0153364	1893	tags=25%, list=17%, signal=22%	ENSG00000110876/ENSG00000135046/ENSG00000115738/ENSG00000067082/ENSG00000100097/ENSG00000136167/ENSG00000271503/ENSG00000196839/ENSG00000005022/ENSG00000069974/ENSG00000156127/ENSG00000231389/ENSG00000144381/ENSG00000057657/ENSG00000168283/ENSG00000028137/ENSG00000124126/ENSG00000120694/ENSG00000151694/ENSG00000110651/ENSG00000167984/ENSG00000203618/ENSG00000204287/ENSG00000175354/ENSG00000196419…
Memory CD4+ T cells	GO:0050870	positive regulation of T cell activation	180	0.428977	1.632	0.000159724	0.018331	0.0168502	1861	tags=31%, list=17%, signal=26%	ENSG00000135046/ENSG00000100097/ENSG00000271503/ENSG00000196839/ENSG00000231389/ENSG00000144381/ENSG00000168283/ENSG00000120694/ENSG00000110651/ENSG00000204287/ENSG00000067955/ENSG00000141968/ENSG00000103653/ENSG00000049618/ENSG00000067560/ENSG00000010610/ENSG00000075624/ENSG00000213809/ENSG00000019582/ENSG00000139613/ENSG00000102879/ENSG00000142208/ENSG00000132842/ENSG00000198805/ENSG00000134352…
Memory CD4+ T cells	GO:0002696	positive regulation of leukocyte activation	261	0.393893	1.54697	0.00016382	0.0183679	0.0168842	1861	tags=29%, list=17%, signal=25%	ENSG00000135046/ENSG00000100097/ENSG00000271503/ENSG00000196839/ENSG00000231389/ENSG00000144381/ENSG00000168283/ENSG00000120694/ENSG00000110651/ENSG00000204287/ENSG00000196419/ENSG00000067955/ENSG00000141968/ENSG00000185896/ENSG00000103653/ENSG00000186827/ENSG00000049618/ENSG00000168918/ENSG00000067560/ENSG00000010610/ENSG00000166888/ENSG00000075624/ENSG00000240972/ENSG00000213809/ENSG00000103496…
Memory CD4+ T cells	GO:0061024	membrane organization	536	0.347511	1.42102	0.000164204	0.0183679	0.0168842	2881	tags=35%, list=26%, signal=27%	ENSG00000168497/ENSG00000163220/ENSG00000135046/ENSG00000109971/ENSG00000080824/ENSG00000104915/ENSG00000124222/ENSG00000131238/ENSG00000005022/ENSG00000153339/ENSG00000182718/ENSG00000169446/ENSG00000105583/ENSG00000100568/ENSG00000276293/ENSG00000136111/ENSG00000136827/ENSG00000187838/ENSG00000126581/ENSG00000171862/ENSG00000078269/ENSG00000136738/ENSG00000179820/ENSG00000138802/ENSG00000184840…
Memory CD4+ T cells	GO:0002429	immune response-activating cell surface receptor signaling pathway	223	0.406954	1.57863	0.000166715	0.0184157	0.0169281	2439	tags=33%, list=22%, signal=26%	ENSG00000140931/ENSG00000211592/ENSG00000196839/ENSG00000186470/ENSG00000211899/ENSG00000110651/ENSG00000175354/ENSG00000117228/ENSG00000141968/ENSG00000103653/ENSG00000168918/ENSG00000005339/ENSG00000198821/ENSG00000056586/ENSG00000147324/ENSG00000213809/ENSG00000277734/ENSG00000092098/ENSG00000134539/ENSG00000171867/ENSG00000113263/ENSG00000112679/ENSG00000211751/ENSG00000100030/ENSG00000223865…
Memory CD4+ T cells	GO:0010985	negative regulation of lipoprotein particle clearance	4	0.961298	1.67233	0.000170748	0.0186283	0.0171236	300	tags=75%, list=3%, signal=73%	ENSG00000007944/ENSG00000163956/ENSG00000103653
Memory CD4+ T cells	GO:0071345	cellular response to cytokine stimulus	480	0.35314	1.43762	0.000175518	0.0189153	0.0173874	2808	tags=37%, list=26%, signal=29%	ENSG00000185885/ENSG00000110876/ENSG00000067057/ENSG00000116161/ENSG00000096384/ENSG00000271503/ENSG00000005022/ENSG00000163736/ENSG00000231389/ENSG00000144381/ENSG00000168283/ENSG00000005007/ENSG00000028137/ENSG00000151694/ENSG00000187608/ENSG00000135829/ENSG00000111640/ENSG00000047410/ENSG00000175354/ENSG00000185201/ENSG00000117228/ENSG00000215788/ENSG00000170340/ENSG00000186827/ENSG00000086666…
Memory CD4+ T cells	GO:0009165	nucleotide biosynthetic process	209	0.410872	1.5843	0.000179362	0.0190967	0.0175541	2026	tags=28%, list=18%, signal=23%	ENSG00000198888/ENSG00000198712/ENSG00000198899/ENSG00000115286/ENSG00000012660/ENSG00000196839/ENSG00000131238/ENSG00000099797/ENSG00000115840/ENSG00000156136/ENSG00000135390/ENSG00000213619/ENSG00000165280/ENSG00000168653/ENSG00000198886/ENSG00000143799/ENSG00000243678/ENSG00000116459/ENSG00000154930/ENSG00000151366/ENSG00000131473/ENSG00000131828/ENSG00000074800/ENSG00000119013/ENSG00000198763…
Memory CD4+ T cells	GO:1900242	regulation of synaptic vesicle endocytosis	13	0.795193	1.90873	0.000184015	0.0191311	0.0175857	1772	tags=77%, list=16%, signal=65%	ENSG00000136827/ENSG00000075624/ENSG00000145214/ENSG00000161203/ENSG00000117533/ENSG00000160014/ENSG00000132718/ENSG00000120910/ENSG00000184009/ENSG00000107758
Memory CD4+ T cells	GO:0002757	immune response-activating signaling pathway	313	0.382534	1.52145	0.00018204	0.0191311	0.0175857	2443	tags=32%, list=22%, signal=25%	ENSG00000108561/ENSG00000140931/ENSG00000211592/ENSG00000196839/ENSG00000186470/ENSG00000144381/ENSG00000211899/ENSG00000110651/ENSG00000175354/ENSG00000117228/ENSG00000141968/ENSG00000140992/ENSG00000103653/ENSG00000070010/ENSG00000168918/ENSG00000083799/ENSG00000005339/ENSG00000198821/ENSG00000056586/ENSG00000147324/ENSG00000213809/ENSG00000145365/ENSG00000111331/ENSG00000277734/ENSG00000092098…
Memory CD4+ T cells	GO:1901293	nucleoside phosphate biosynthetic process	210	0.409832	1.58109	0.000190478	0.0195728	0.0179917	2026	tags=28%, list=18%, signal=23%	ENSG00000198888/ENSG00000198712/ENSG00000198899/ENSG00000115286/ENSG00000012660/ENSG00000196839/ENSG00000131238/ENSG00000099797/ENSG00000115840/ENSG00000156136/ENSG00000135390/ENSG00000213619/ENSG00000165280/ENSG00000168653/ENSG00000198886/ENSG00000143799/ENSG00000243678/ENSG00000116459/ENSG00000154930/ENSG00000151366/ENSG00000131473/ENSG00000131828/ENSG00000074800/ENSG00000119013/ENSG00000198763…
Memory CD4+ T cells	GO:0032880	regulation of protein localization	554	0.343795	1.40775	0.000194644	0.0197709	0.0181739	2384	tags=30%, list=22%, signal=25%	ENSG00000116288/ENSG00000148175/ENSG00000109971/ENSG00000136167/ENSG00000096384/ENSG00000271503/ENSG00000080824/ENSG00000104915/ENSG00000109332/ENSG00000100568/ENSG00000136827/ENSG00000110651/ENSG00000163840/ENSG00000047410/ENSG00000162852/ENSG00000173163/ENSG00000150753/ENSG00000104904/ENSG00000069424/ENSG00000117228/ENSG00000150093/ENSG00000140992/ENSG00000132341/ENSG00000276045/ENSG00000101856…
Memory CD4+ T cells	GO:0044403	biological process involved in symbiotic interaction	198	0.418496	1.6058	0.000203172	0.0199492	0.0183377	1714	tags=28%, list=16%, signal=24%	ENSG00000185885/ENSG00000110876/ENSG00000148175/ENSG00000100097/ENSG00000109971/ENSG00000096384/ENSG00000271503/ENSG00000144381/ENSG00000110651/ENSG00000111640/ENSG00000164733/ENSG00000185201/ENSG00000150093/ENSG00000126581/ENSG00000185896/ENSG00000196262/ENSG00000186827/ENSG00000120948/ENSG00000131165/ENSG00000132256/ENSG00000010610/ENSG00000115561/ENSG00000019582/ENSG00000075785/ENSG00000161638…
Memory CD4+ T cells	GO:0010628	positive regulation of gene expression	672	0.333038	1.37297	0.00020299	0.0199492	0.0183377	2197	tags=27%, list=20%, signal=23%	ENSG00000136997/ENSG00000108561/ENSG00000135046/ENSG00000115738/ENSG00000178573/ENSG00000116288/ENSG00000109971/ENSG00000271503/ENSG00000245532/ENSG00000080824/ENSG00000186470/ENSG00000083168/ENSG00000069974/ENSG00000156127/ENSG00000231389/ENSG00000144381/ENSG00000057657/ENSG00000185122/ENSG00000164938/ENSG00000182718/ENSG00000151694/ENSG00000187608/ENSG00000110651/ENSG00000135829/ENSG00000111640…
Memory CD4+ T cells	GO:0007155	cell adhesion	672	0.332966	1.37268	0.00020299	0.0199492	0.0183377	2221	tags=27%, list=20%, signal=23%	ENSG00000110876/ENSG00000108561/ENSG00000163220/ENSG00000135046/ENSG00000108622/ENSG00000100097/ENSG00000271503/ENSG00000058272/ENSG00000196839/ENSG00000231389/ENSG00000144381/ENSG00000172531/ENSG00000168283/ENSG00000169499/ENSG00000124126/ENSG00000182718/ENSG00000120694/ENSG00000151694/ENSG00000136827/ENSG00000110651/ENSG00000183943/ENSG00000203618/ENSG00000204287/ENSG00000175354/ENSG00000067955…
Memory CD4+ T cells	GO:0015671	oxygen transport	7	0.89652	1.82319	0.000210217	0.0201832	0.0185528	1	tags=14%, list=0%, signal=14%	ENSG00000136997
Memory CD4+ T cells	GO:0043123	positive regulation of I-kappaB kinase/NF-kappaB signaling	138	0.451896	1.67252	0.000212407	0.0201832	0.0185528	3417	tags=49%, list=31%, signal=34%	ENSG00000100097/ENSG00000121858/ENSG00000111640/ENSG00000067560/ENSG00000170776/ENSG00000017260/ENSG00000132256/ENSG00000010610/ENSG00000102871/ENSG00000145365/ENSG00000213024/ENSG00000019582/ENSG00000104529/ENSG00000092098/ENSG00000088888/ENSG00000112343/ENSG00000125826/ENSG00000134248/ENSG00000183718/ENSG00000120889/ENSG00000244687/ENSG00000109606/ENSG00000003402/ENSG00000104365/ENSG00000082512…
Memory CD4+ T cells	GO:2000587	negative regulation of platelet-derived growth factor receptor-beta signaling pathway	3	0.978018	1.58015	0.000211004	0.0201832	0.0185528	187	tags=67%, list=2%, signal=66%	ENSG00000127947/ENSG00000175354
Memory CD4+ T cells	GO:0051788	response to misfolded protein	23	0.681594	1.87398	0.000233318	0.0217369	0.019981	1807	tags=52%, list=16%, signal=44%	ENSG00000136827/ENSG00000174010/ENSG00000165280/ENSG00000070010/ENSG00000120885/ENSG00000128228/ENSG00000138942/ENSG00000164031/ENSG00000066427/ENSG00000135334/ENSG00000094631/ENSG00000104343
Memory CD4+ T cells	GO:0002183	cytoplasmic translational initiation	34	0.621057	1.85392	0.000238222	0.0217369	0.019981	1493	tags=44%, list=14%, signal=38%	ENSG00000084623/ENSG00000175390/ENSG00000130811/ENSG00000156976/ENSG00000125457/ENSG00000158092/ENSG00000100353/ENSG00000139726/ENSG00000125977/ENSG00000198492/ENSG00000143486/ENSG00000163950/ENSG00000104131/ENSG00000100129/ENSG00000142541
Memory CD4+ T cells	GO:0061077	chaperone-mediated protein folding	56	0.551336	1.79982	0.000238597	0.0217369	0.019981	1488	tags=36%, list=14%, signal=31%	ENSG00000109971/ENSG00000115541/ENSG00000120694/ENSG00000136827/ENSG00000150753/ENSG00000155660/ENSG00000160049/ENSG00000120885/ENSG00000128228/ENSG00000019582/ENSG00000100380/ENSG00000004478/ENSG00000164031/ENSG00000044574/ENSG00000120438/ENSG00000135624/ENSG00000204389/ENSG00000110958/ENSG00000166226/ENSG00000178950
Memory CD4+ T cells	GO:0042098	T cell proliferation	141	0.445988	1.65528	0.000235139	0.0217369	0.019981	2221	tags=34%, list=20%, signal=28%	ENSG00000135046/ENSG00000271503/ENSG00000231389/ENSG00000168283/ENSG00000028137/ENSG00000110651/ENSG00000128340/ENSG00000197471/ENSG00000186827/ENSG00000056586/ENSG00000134516/ENSG00000102879/ENSG00000205220/ENSG00000171867/ENSG00000198805/ENSG00000134352/ENSG00000204632/ENSG00000223865/ENSG00000026950/ENSG00000158092/ENSG00000081237/ENSG00000134242/ENSG00000105122/ENSG00000206503/ENSG00000123338…
Memory CD4+ T cells	GO:0042110	T cell activation	387	0.36146	1.45602	0.000251987	0.0227225	0.020887	1893	tags=27%, list=17%, signal=23%	ENSG00000135046/ENSG00000100097/ENSG00000136167/ENSG00000271503/ENSG00000196839/ENSG00000069974/ENSG00000156127/ENSG00000231389/ENSG00000144381/ENSG00000057657/ENSG00000168283/ENSG00000028137/ENSG00000124126/ENSG00000120694/ENSG00000151694/ENSG00000110651/ENSG00000167984/ENSG00000204287/ENSG00000175354/ENSG00000067955/ENSG00000141968/ENSG00000162739/ENSG00000128340/ENSG00000197471/ENSG00000103653…
Memory CD4+ T cells	GO:0034381	plasma lipoprotein particle clearance	14	0.771205	1.88676	0.00025885	0.0231057	0.0212392	962	tags=43%, list=9%, signal=39%	ENSG00000182718/ENSG00000007944/ENSG00000163956/ENSG00000110047/ENSG00000103653/ENSG00000057252
Memory CD4+ T cells	GO:0072657	protein localization to membrane	372	0.363004	1.45903	0.000263402	0.0232768	0.0213966	2868	tags=37%, list=26%, signal=28%	ENSG00000148175/ENSG00000080824/ENSG00000197535/ENSG00000169446/ENSG00000105583/ENSG00000100568/ENSG00000110651/ENSG00000162852/ENSG00000117228/ENSG00000150093/ENSG00000140992/ENSG00000109083/ENSG00000101856/ENSG00000144746/ENSG00000119185/ENSG00000077147/ENSG00000110047/ENSG00000103653/ENSG00000179820/ENSG00000133961/ENSG00000170606/ENSG00000017260/ENSG00000167461/ENSG00000075624/ENSG00000124783…
Memory CD4+ T cells	GO:0006754	ATP biosynthetic process	90	0.49009	1.72064	0.000274646	0.0240302	0.0220891	1777	tags=32%, list=16%, signal=27%	ENSG00000198888/ENSG00000198712/ENSG00000198899/ENSG00000115286/ENSG00000115840/ENSG00000135390/ENSG00000213619/ENSG00000165280/ENSG00000168653/ENSG00000198886/ENSG00000143799/ENSG00000116459/ENSG00000151366/ENSG00000074800/ENSG00000119013/ENSG00000198763/ENSG00000178127/ENSG00000136521/ENSG00000241837/ENSG00000186010/ENSG00000130414/ENSG00000183648/ENSG00000145494/ENSG00000147123/ENSG00000184983…
Memory CD4+ T cells	GO:0000723	telomere maintenance	134	0.449825	1.65988	0.000284098	0.0241401	0.0221901	1459	tags=26%, list=13%, signal=23%	ENSG00000136997/ENSG00000122566/ENSG00000096384/ENSG00000080824/ENSG00000182117/ENSG00000157106/ENSG00000005007/ENSG00000196419/ENSG00000175792/ENSG00000150753/ENSG00000114127/ENSG00000183207/ENSG00000092199/ENSG00000107960/ENSG00000143799/ENSG00000132646/ENSG00000116750/ENSG00000100030/ENSG00000173273/ENSG00000120438/ENSG00000117748/ENSG00000114933/ENSG00000135624/ENSG00000100823/ENSG00000100811…
Memory CD4+ T cells	GO:1903039	positive regulation of leukocyte cell-cell adhesion	199	0.412418	1.58346	0.000281862	0.0241401	0.0221901	1884	tags=29%, list=17%, signal=25%	ENSG00000135046/ENSG00000100097/ENSG00000271503/ENSG00000196839/ENSG00000231389/ENSG00000144381/ENSG00000168283/ENSG00000120694/ENSG00000110651/ENSG00000204287/ENSG00000067955/ENSG00000141968/ENSG00000103653/ENSG00000049618/ENSG00000067560/ENSG00000010610/ENSG00000075624/ENSG00000213809/ENSG00000019582/ENSG00000139613/ENSG00000102879/ENSG00000142208/ENSG00000132842/ENSG00000198805/ENSG00000134352…
Memory CD4+ T cells	GO:0045785	positive regulation of cell adhesion	292	0.384147	1.52073	0.000280432	0.0241401	0.0221901	2221	tags=30%, list=20%, signal=25%	ENSG00000108561/ENSG00000135046/ENSG00000100097/ENSG00000271503/ENSG00000196839/ENSG00000231389/ENSG00000144381/ENSG00000168283/ENSG00000169499/ENSG00000124126/ENSG00000120694/ENSG00000110651/ENSG00000204287/ENSG00000067955/ENSG00000141968/ENSG00000119185/ENSG00000103653/ENSG00000179820/ENSG00000049618/ENSG00000067560/ENSG00000010610/ENSG00000075624/ENSG00000213809/ENSG00000103496/ENSG00000071054…
Memory CD4+ T cells	GO:0070663	regulation of leukocyte proliferation	162	0.431151	1.62372	0.000288957	0.0243192	0.0223547	2221	tags=33%, list=20%, signal=27%	ENSG00000135046/ENSG00000271503/ENSG00000196839/ENSG00000231389/ENSG00000168283/ENSG00000028137/ENSG00000110651/ENSG00000128340/ENSG00000197471/ENSG00000186827/ENSG00000168918/ENSG00000166888/ENSG00000240972/ENSG00000019582/ENSG00000102879/ENSG00000171867/ENSG00000198805/ENSG00000134352/ENSG00000100030/ENSG00000204632/ENSG00000223865/ENSG00000073849/ENSG00000158092/ENSG00000081237/ENSG00000134242…
Memory CD4+ T cells	GO:0051051	negative regulation of transport	234	0.39981	1.55672	0.000298702	0.0249022	0.0228906	2756	tags=38%, list=25%, signal=29%	ENSG00000135046/ENSG00000116288/ENSG00000196839/ENSG00000127838/ENSG00000139644/ENSG00000028137/ENSG00000182718/ENSG00000136111/ENSG00000047410/ENSG00000173163/ENSG00000104904/ENSG00000171862/ENSG00000155099/ENSG00000163956/ENSG00000144746/ENSG00000119185/ENSG00000103653/ENSG00000110801/ENSG00000100300/ENSG00000172939/ENSG00000148834/ENSG00000019582/ENSG00000075785/ENSG00000102879/ENSG00000120992…
Memory CD4+ T cells	GO:0034249	negative regulation of amide metabolic process	165	0.426117	1.60816	0.000322506	0.0266354	0.0244838	2640	tags=42%, list=24%, signal=33%	ENSG00000005007/ENSG00000135829/ENSG00000111640/ENSG00000047410/ENSG00000114127/ENSG00000228716/ENSG00000125107/ENSG00000133318/ENSG00000120948/ENSG00000204120/ENSG00000056586/ENSG00000120885/ENSG00000158435/ENSG00000114416/ENSG00000171867/ENSG00000175324/ENSG00000120699/ENSG00000143742/ENSG00000188811/ENSG00000172239/ENSG00000136717/ENSG00000135316/ENSG00000172057/ENSG00000179218/ENSG00000115053…
Memory CD4+ T cells	GO:1905475	regulation of protein localization to membrane	107	0.468807	1.68312	0.000341555	0.0279474	0.0256899	2741	tags=48%, list=25%, signal=36%	ENSG00000148175/ENSG00000100568/ENSG00000110651/ENSG00000162852/ENSG00000117228/ENSG00000150093/ENSG00000140992/ENSG00000101856/ENSG00000119185/ENSG00000103653/ENSG00000133961/ENSG00000017260/ENSG00000075624/ENSG00000103496/ENSG00000171867/ENSG00000120992/ENSG00000142208/ENSG00000198743/ENSG00000185043/ENSG00000116209/ENSG00000165527/ENSG00000157916/ENSG00000132376/ENSG00000161203/ENSG00000160255…
Memory CD4+ T cells	GO:0052547	regulation of peptidase activity	217	0.399769	1.54701	0.000379274	0.030749	0.0282651	1959	tags=26%, list=18%, signal=22%	ENSG00000136997/ENSG00000163220/ENSG00000100911/ENSG00000116288/ENSG00000121858/ENSG00000115541/ENSG00000144381/ENSG00000185122/ENSG00000129355/ENSG00000111640/ENSG00000164733/ENSG00000144746/ENSG00000165280/ENSG00000162191/ENSG00000114446/ENSG00000067560/ENSG00000126709/ENSG00000197971/ENSG00000185088/ENSG00000169230/ENSG00000167642/ENSG00000153094/ENSG00000142208/ENSG00000089289/ENSG00000102265…
Memory CD4+ T cells	GO:0036465	synaptic vesicle recycling	47	0.564348	1.78769	0.000392189	0.031507	0.0289619	2011	tags=45%, list=18%, signal=37%	ENSG00000136827/ENSG00000078269/ENSG00000127022/ENSG00000075624/ENSG00000177879/ENSG00000139436/ENSG00000198399/ENSG00000145214/ENSG00000136717/ENSG00000165527/ENSG00000161203/ENSG00000117533/ENSG00000160014/ENSG00000132718/ENSG00000178950/ENSG00000157823/ENSG00000144566/ENSG00000120910/ENSG00000184009/ENSG00000107758/ENSG00000162065
Memory CD4+ T cells	GO:0006123	mitochondrial electron transport, cytochrome c to oxygen	16	0.744806	1.88353	0.000406767	0.0316844	0.029125	706	tags=50%, list=6%, signal=47%	ENSG00000198804/ENSG00000198712/ENSG00000198938/ENSG00000164919/ENSG00000115944/ENSG00000111775/ENSG00000131143/ENSG00000135940
Memory CD4+ T cells	GO:0042129	regulation of T cell proliferation	113	0.462357	1.67133	0.000399642	0.0316844	0.029125	2221	tags=35%, list=20%, signal=28%	ENSG00000135046/ENSG00000271503/ENSG00000231389/ENSG00000168283/ENSG00000028137/ENSG00000110651/ENSG00000128340/ENSG00000197471/ENSG00000102879/ENSG00000171867/ENSG00000198805/ENSG00000134352/ENSG00000204632/ENSG00000223865/ENSG00000158092/ENSG00000081237/ENSG00000134242/ENSG00000105122/ENSG00000206503/ENSG00000123338/ENSG00000071051/ENSG00000100485/ENSG00000108946/ENSG00000168071/ENSG00000064201…
Memory CD4+ T cells	GO:1990778	protein localization to cell periphery	203	0.40559	1.55976	0.000405328	0.0316844	0.029125	2413	tags=36%, list=22%, signal=29%	ENSG00000197535/ENSG00000100568/ENSG00000110651/ENSG00000162852/ENSG00000117228/ENSG00000150093/ENSG00000140992/ENSG00000109083/ENSG00000101856/ENSG00000144746/ENSG00000119185/ENSG00000110047/ENSG00000103653/ENSG00000179820/ENSG00000133961/ENSG00000017260/ENSG00000167461/ENSG00000075624/ENSG00000100083/ENSG00000103496/ENSG00000075785/ENSG00000171867/ENSG00000120992/ENSG00000142208/ENSG00000100023…
Memory CD4+ T cells	GO:0060548	negative regulation of cell death	578	0.335942	1.37794	0.000408739	0.0316844	0.029125	1926	tags=26%, list=18%, signal=22%	ENSG00000136997/ENSG00000135046/ENSG00000137193/ENSG00000116288/ENSG00000096384/ENSG00000271503/ENSG00000196839/ENSG00000131238/ENSG00000005022/ENSG00000144381/ENSG00000087191/ENSG00000168283/ENSG00000166598/ENSG00000185122/ENSG00000129355/ENSG00000139644/ENSG00000028137/ENSG00000150093/ENSG00000140992/ENSG00000120833/ENSG00000126581/ENSG00000213619/ENSG00000163956/ENSG00000196262/ENSG00000160049…
Memory CD4+ T cells	GO:0070661	leukocyte proliferation	207	0.402466	1.55081	0.000437431	0.0336137	0.0308984	2221	tags=32%, list=20%, signal=26%	ENSG00000135046/ENSG00000271503/ENSG00000196839/ENSG00000231389/ENSG00000144381/ENSG00000168283/ENSG00000028137/ENSG00000110651/ENSG00000128340/ENSG00000197471/ENSG00000186827/ENSG00000168918/ENSG00000056586/ENSG00000120885/ENSG00000166888/ENSG00000240972/ENSG00000019582/ENSG00000134516/ENSG00000102879/ENSG00000205220/ENSG00000171867/ENSG00000198805/ENSG00000134352/ENSG00000100030/ENSG00000204632…
Memory CD4+ T cells	GO:0002252	immune effector process	388	0.355692	1.43307	0.000451316	0.0343817	0.0316044	1876	tags=25%, list=17%, signal=21%	ENSG00000108561/ENSG00000135046/ENSG00000100097/ENSG00000136167/ENSG00000178927/ENSG00000196839/ENSG00000186470/ENSG00000069974/ENSG00000156127/ENSG00000231389/ENSG00000144381/ENSG00000139644/ENSG00000028137/ENSG00000151694/ENSG00000110651/ENSG00000204287/ENSG00000196230/ENSG00000141968/ENSG00000140992/ENSG00000162739/ENSG00000185896/ENSG00000128340/ENSG00000197471/ENSG00000204525/ENSG00000186827…
Memory CD4+ T cells	GO:0032200	telomere organization	139	0.440634	1.63231	0.000459667	0.0347186	0.0319141	1459	tags=25%, list=13%, signal=22%	ENSG00000136997/ENSG00000122566/ENSG00000096384/ENSG00000080824/ENSG00000182117/ENSG00000157106/ENSG00000005007/ENSG00000196419/ENSG00000175792/ENSG00000150753/ENSG00000114127/ENSG00000183207/ENSG00000092199/ENSG00000107960/ENSG00000143799/ENSG00000132646/ENSG00000116750/ENSG00000100030/ENSG00000173273/ENSG00000120438/ENSG00000117748/ENSG00000114933/ENSG00000135624/ENSG00000100823/ENSG00000100811…
Memory CD4+ T cells	GO:0006518	peptide metabolic process	677	0.327019	1.34851	0.00046673	0.0349533	0.0321299	2807	tags=36%, list=26%, signal=28%	ENSG00000108561/ENSG00000198242/ENSG00000074071/ENSG00000271503/ENSG00000172531/ENSG00000005007/ENSG00000084623/ENSG00000135829/ENSG00000111640/ENSG00000128626/ENSG00000231500/ENSG00000047410/ENSG00000265681/ENSG00000114127/ENSG00000243927/ENSG00000228716/ENSG00000125107/ENSG00000126581/ENSG00000175390/ENSG00000133318/ENSG00000090263/ENSG00000063854/ENSG00000105887/ENSG00000163412/ENSG00000130811…
Memory CD4+ T cells	GO:0140238	presynaptic endocytosis	42	0.576932	1.79181	0.000478691	0.0352516	0.032404	2011	tags=45%, list=18%, signal=37%	ENSG00000136827/ENSG00000078269/ENSG00000127022/ENSG00000075624/ENSG00000177879/ENSG00000198399/ENSG00000145214/ENSG00000136717/ENSG00000165527/ENSG00000161203/ENSG00000117533/ENSG00000160014/ENSG00000132718/ENSG00000178950/ENSG00000157823/ENSG00000120910/ENSG00000184009/ENSG00000107758/ENSG00000162065
Memory CD4+ T cells	GO:0043096	purine nucleobase salvage	3	0.972596	1.57139	0.000474759	0.0352516	0.032404	72	tags=33%, list=1%, signal=33%	ENSG00000196839
Memory CD4+ T cells	GO:0070665	positive regulation of leukocyte proliferation	101	0.467388	1.66589	0.000491981	0.0359309	0.0330284	1813	tags=32%, list=16%, signal=27%	ENSG00000135046/ENSG00000271503/ENSG00000196839/ENSG00000231389/ENSG00000168283/ENSG00000110651/ENSG00000128340/ENSG00000186827/ENSG00000240972/ENSG00000019582/ENSG00000102879/ENSG00000198805/ENSG00000134352/ENSG00000100030/ENSG00000223865/ENSG00000073849/ENSG00000158092/ENSG00000081237/ENSG00000134242/ENSG00000105122/ENSG00000206503/ENSG00000123338/ENSG00000071051/ENSG00000168071/ENSG00000189403…
Memory CD4+ T cells	GO:0015988	energy coupled proton transmembrane transport, against electrochemical gradient	4	0.947809	1.64886	0.000529317	0.0380291	0.0349571	393	tags=75%, list=4%, signal=72%	ENSG00000198804/ENSG00000115286/ENSG00000198886
Memory CD4+ T cells	GO:0015990	electron transport coupled proton transport	4	0.947809	1.64886	0.000529317	0.0380291	0.0349571	393	tags=75%, list=4%, signal=72%	ENSG00000198804/ENSG00000115286/ENSG00000198886
Memory CD4+ T cells	GO:0015669	gas transport	8	0.849131	1.79072	0.000559839	0.0395784	0.0363813	1	tags=12%, list=0%, signal=13%	ENSG00000136997
Memory CD4+ T cells	GO:0098655	monoatomic cation transmembrane transport	361	0.359697	1.44334	0.000559609	0.0395784	0.0363813	2445	tags=30%, list=22%, signal=24%	ENSG00000198804/ENSG00000198712/ENSG00000198899/ENSG00000116288/ENSG00000173221/ENSG00000148175/ENSG00000115286/ENSG00000198727/ENSG00000005022/ENSG00000198938/ENSG00000139644/ENSG00000182718/ENSG00000169446/ENSG00000203618/ENSG00000173163/ENSG00000069424/ENSG00000150093/ENSG00000135390/ENSG00000140992/ENSG00000276045/ENSG00000115944/ENSG00000162695/ENSG00000135404/ENSG00000014824/ENSG00000198886…
Memory CD4+ T cells	GO:0080135	regulation of cellular response to stress	520	0.337865	1.37985	0.000586016	0.0411002	0.0377802	2185	tags=29%, list=20%, signal=24%	ENSG00000136997/ENSG00000116288/ENSG00000185122/ENSG00000157106/ENSG00000129355/ENSG00000139644/ENSG00000131979/ENSG00000135829/ENSG00000169032/ENSG00000174010/ENSG00000175354/ENSG00000175792/ENSG00000228716/ENSG00000183207/ENSG00000144746/ENSG00000162607/ENSG00000196262/ENSG00000100225/ENSG00000049618/ENSG00000153827/ENSG00000162191/ENSG00000178913/ENSG00000187531/ENSG00000163635/ENSG00000149923…
Memory CD4+ T cells	GO:2000434	regulation of protein neddylation	18	0.709283	1.84601	0.000596507	0.0411823	0.0378557	2670	tags=67%, list=24%, signal=51%	ENSG00000138663/ENSG00000168090/ENSG00000144524/ENSG00000111652/ENSG00000141030/ENSG00000122406/ENSG00000121022/ENSG00000198612/ENSG00000142676/ENSG00000100644/ENSG00000166200/ENSG00000169727
Memory CD4+ T cells	GO:0048488	synaptic vesicle endocytosis	40	0.586359	1.80457	0.000592074	0.0411823	0.0378557	2011	tags=48%, list=18%, signal=39%	ENSG00000136827/ENSG00000078269/ENSG00000127022/ENSG00000075624/ENSG00000177879/ENSG00000198399/ENSG00000145214/ENSG00000136717/ENSG00000165527/ENSG00000161203/ENSG00000117533/ENSG00000160014/ENSG00000132718/ENSG00000178950/ENSG00000157823/ENSG00000120910/ENSG00000184009/ENSG00000107758/ENSG00000162065
Memory CD4+ T cells	GO:0060627	regulation of vesicle-mediated transport	309	0.3709	1.47395	0.00063262	0.0429579	0.0394878	2413	tags=31%, list=22%, signal=25%	ENSG00000135046/ENSG00000131238/ENSG00000069974/ENSG00000115234/ENSG00000182718/ENSG00000136111/ENSG00000136827/ENSG00000169032/ENSG00000162852/ENSG00000140992/ENSG00000155099/ENSG00000163956/ENSG00000185896/ENSG00000128340/ENSG00000136738/ENSG00000110047/ENSG00000103653/ENSG00000133961/ENSG00000050426/ENSG00000135404/ENSG00000017260/ENSG00000115561/ENSG00000120885/ENSG00000167461/ENSG00000075624…
Memory CD4+ T cells	GO:0098662	inorganic cation transmembrane transport	349	0.359596	1.44013	0.000635398	0.0429579	0.0394878	2445	tags=30%, list=22%, signal=24%	ENSG00000198804/ENSG00000198712/ENSG00000198899/ENSG00000116288/ENSG00000173221/ENSG00000148175/ENSG00000115286/ENSG00000198727/ENSG00000005022/ENSG00000198938/ENSG00000139644/ENSG00000182718/ENSG00000169446/ENSG00000203618/ENSG00000173163/ENSG00000069424/ENSG00000150093/ENSG00000135390/ENSG00000140992/ENSG00000276045/ENSG00000115944/ENSG00000162695/ENSG00000135404/ENSG00000198886/ENSG00000017260…
Memory CD4+ T cells	GO:0034220	monoatomic ion transmembrane transport	413	0.350295	1.41592	0.00063681	0.0429579	0.0394878	2445	tags=30%, list=22%, signal=24%	ENSG00000198804/ENSG00000198712/ENSG00000198899/ENSG00000116288/ENSG00000173221/ENSG00000148175/ENSG00000115286/ENSG00000198727/ENSG00000005022/ENSG00000198938/ENSG00000139644/ENSG00000182718/ENSG00000169446/ENSG00000167895/ENSG00000203618/ENSG00000173163/ENSG00000069424/ENSG00000150093/ENSG00000135390/ENSG00000140992/ENSG00000276045/ENSG00000115944/ENSG00000162695/ENSG00000135404/ENSG00000014824…
Memory CD4+ T cells	GO:0002449	lymphocyte mediated immunity	197	0.399469	1.53199	0.000689188	0.046139	0.042412	2270	tags=31%, list=21%, signal=25%	ENSG00000108561/ENSG00000186470/ENSG00000069974/ENSG00000156127/ENSG00000231389/ENSG00000144381/ENSG00000028137/ENSG00000110651/ENSG00000204287/ENSG00000196230/ENSG00000141968/ENSG00000162739/ENSG00000185896/ENSG00000204525/ENSG00000168918/ENSG00000120885/ENSG00000166888/ENSG00000213809/ENSG00000076248/ENSG00000019582/ENSG00000134539/ENSG00000102879/ENSG00000112679/ENSG00000204632/ENSG00000223865…
Memory CD4+ T cells	GO:0051668	localization within membrane	441	0.345098	1.3994	0.000695858	0.0462353	0.0425005	2878	tags=37%, list=26%, signal=28%	ENSG00000148175/ENSG00000080824/ENSG00000124222/ENSG00000197535/ENSG00000115234/ENSG00000169446/ENSG00000105583/ENSG00000100568/ENSG00000110651/ENSG00000162852/ENSG00000173163/ENSG00000117228/ENSG00000150093/ENSG00000140992/ENSG00000109083/ENSG00000101856/ENSG00000144746/ENSG00000119185/ENSG00000077147/ENSG00000110047/ENSG00000103653/ENSG00000179820/ENSG00000133961/ENSG00000170606/ENSG00000017260…
Memory CD4+ T cells	GO:0071218	cellular response to misfolded protein	22	0.668568	1.8199	0.000717696	0.0473305	0.0435072	1807	tags=50%, list=16%, signal=42%	ENSG00000136827/ENSG00000174010/ENSG00000165280/ENSG00000070010/ENSG00000128228/ENSG00000138942/ENSG00000164031/ENSG00000066427/ENSG00000135334/ENSG00000094631/ENSG00000104343
Memory CD4+ T cells	GO:0042743	hydrogen peroxide metabolic process	24	0.655474	1.81843	0.000727093	0.047595	0.0437503	1789	tags=42%, list=16%, signal=35%	ENSG00000198712/ENSG00000116288/ENSG00000128340/ENSG00000117450/ENSG00000136238/ENSG00000165672/ENSG00000291237/ENSG00000010810/ENSG00000094631/ENSG00000126432
Memory CD4+ T cells	GO:0052548	regulation of endopeptidase activity	194	0.401558	1.53799	0.000746733	0.0485212	0.0446017	1959	tags=27%, list=18%, signal=23%	ENSG00000136997/ENSG00000163220/ENSG00000100911/ENSG00000116288/ENSG00000121858/ENSG00000115541/ENSG00000144381/ENSG00000185122/ENSG00000129355/ENSG00000111640/ENSG00000144746/ENSG00000165280/ENSG00000114446/ENSG00000067560/ENSG00000126709/ENSG00000197971/ENSG00000185088/ENSG00000169230/ENSG00000153094/ENSG00000142208/ENSG00000089289/ENSG00000102265/ENSG00000182866/ENSG00000101966/ENSG00000078618…
Memory CD4+ T cells	GO:1903037	regulation of leukocyte cell-cell adhesion	258	0.38034	1.49282	0.000753794	0.0486224	0.0446948	1893	tags=28%, list=17%, signal=23%	ENSG00000135046/ENSG00000100097/ENSG00000271503/ENSG00000196839/ENSG00000231389/ENSG00000144381/ENSG00000168283/ENSG00000120694/ENSG00000110651/ENSG00000204287/ENSG00000175354/ENSG00000067955/ENSG00000141968/ENSG00000197471/ENSG00000103653/ENSG00000049618/ENSG00000067560/ENSG00000010610/ENSG00000056586/ENSG00000075624/ENSG00000213809/ENSG00000019582/ENSG00000139613/ENSG00000102879/ENSG00000171867…
Myeloid Dendritic cells	GO:0046718	viral entry into host cell	92	0.562371	1.90032	1.15439e-05	0.0142748	0.0130854	1736	tags=37%, list=18%, signal=31%	ENSG00000204389/ENSG00000142089/ENSG00000183087/ENSG00000185201/ENSG00000184990/ENSG00000168003/ENSG00000110876/ENSG00000185896/ENSG00000112335/ENSG00000146425/ENSG00000140564/ENSG00000132274/ENSG00000118640/ENSG00000185624/ENSG00000010610/ENSG00000150093/ENSG00000139626/ENSG00000157873/ENSG00000189403/ENSG00000158769/ENSG00000164733/ENSG00000121060/ENSG00000085832/ENSG00000219200/ENSG00000099250…
Myeloid Dendritic cells	GO:0002181	cytoplasmic translation	146	0.526019	1.86581	1.09082e-05	0.0142748	0.0130854	2744	tags=58%, list=28%, signal=42%	ENSG00000178982/ENSG00000089009/ENSG00000167526/ENSG00000265681/ENSG00000198242/ENSG00000104131/ENSG00000174748/ENSG00000147604/ENSG00000140988/ENSG00000186468/ENSG00000108298/ENSG00000089157/ENSG00000198492/ENSG00000105193/ENSG00000135829/ENSG00000100316/ENSG00000231500/ENSG00000148303/ENSG00000163682/ENSG00000122406/ENSG00000156976/ENSG00000130741/ENSG00000105372/ENSG00000162244/ENSG00000161970…
Myeloid Dendritic cells	GO:0016032	viral process	308	0.42789	1.59652	1.02503e-05	0.0142748	0.0130854	1736	tags=30%, list=18%, signal=25%	ENSG00000169564/ENSG00000271503/ENSG00000204389/ENSG00000105939/ENSG00000142089/ENSG00000109971/ENSG00000183087/ENSG00000185201/ENSG00000025800/ENSG00000145901/ENSG00000130724/ENSG00000184990/ENSG00000168003/ENSG00000110876/ENSG00000197081/ENSG00000185896/ENSG00000160948/ENSG00000197111/ENSG00000112335/ENSG00000129351/ENSG00000163946/ENSG00000113712/ENSG00000146425/ENSG00000140564/ENSG00000157350…
Myeloid Dendritic cells	GO:0043604	amide biosynthetic process	653	0.378756	1.44671	1.00213e-05	0.0142748	0.0130854	2619	tags=39%, list=27%, signal=30%	ENSG00000116741/ENSG00000172531/ENSG00000271503/ENSG00000265241/ENSG00000178982/ENSG00000141232/ENSG00000099875/ENSG00000089009/ENSG00000145901/ENSG00000177189/ENSG00000124766/ENSG00000100453/ENSG00000108561/ENSG00000162910/ENSG00000167526/ENSG00000117676/ENSG00000243927/ENSG00000106682/ENSG00000128699/ENSG00000148154/ENSG00000152520/ENSG00000165502/ENSG00000131238/ENSG00000265681/ENSG00000120727…
Myeloid Dendritic cells	GO:0098542	defense response to other organism	639	0.376952	1.43908	1.00255e-05	0.0142748	0.0130854	1840	tags=28%, list=19%, signal=25%	ENSG00000132514/ENSG00000169413/ENSG00000271503/ENSG00000163737/ENSG00000137265/ENSG00000196419/ENSG00000204389/ENSG00000105939/ENSG00000142089/ENSG00000075240/ENSG00000155629/ENSG00000168209/ENSG00000115310/ENSG00000111679/ENSG00000145287/ENSG00000185201/ENSG00000180644/ENSG00000132465/ENSG00000162889/ENSG00000145901/ENSG00000198961/ENSG00000177189/ENSG00000140968/ENSG00000100453/ENSG00000104765…
Myeloid Dendritic cells	GO:0030163	protein catabolic process	724	0.373363	1.42897	1.00142e-05	0.0142748	0.0130854	1842	tags=28%, list=19%, signal=24%	ENSG00000204389/ENSG00000101182/ENSG00000109971/ENSG00000028137/ENSG00000113269/ENSG00000092820/ENSG00000051108/ENSG00000147162/ENSG00000171862/ENSG00000103275/ENSG00000117984/ENSG00000182670/ENSG00000124486/ENSG00000104904/ENSG00000198961/ENSG00000165355/ENSG00000166340/ENSG00000100453/ENSG00000159352/ENSG00000104765/ENSG00000080824/ENSG00000103811/ENSG00000159069/ENSG00000130724/ENSG00000198833…
Myeloid Dendritic cells	GO:0042127	regulation of cell population proliferation	786	0.36028	1.38095	1.00099e-05	0.0142748	0.0130854	2272	tags=32%, list=23%, signal=27%	ENSG00000128340/ENSG00000271503/ENSG00000163737/ENSG00000196419/ENSG00000204389/ENSG00000245532/ENSG00000160593/ENSG00000028137/ENSG00000141232/ENSG00000183087/ENSG00000100368/ENSG00000100300/ENSG00000115310/ENSG00000265972/ENSG00000171862/ENSG00000159216/ENSG00000111679/ENSG00000133703/ENSG00000146072/ENSG00000145287/ENSG00000196562/ENSG00000124766/ENSG00000101336/ENSG00000182511/ENSG00000135821…
Myeloid Dendritic cells	GO:1902600	proton transmembrane transport	92	0.550844	1.86137	2.30878e-05	0.0153729	0.0140919	1607	tags=40%, list=16%, signal=34%	ENSG00000198886/ENSG00000136888/ENSG00000198804/ENSG00000115286/ENSG00000167863/ENSG00000114573/ENSG00000184076/ENSG00000110446/ENSG00000124172/ENSG00000117410/ENSG00000176340/ENSG00000099624/ENSG00000005022/ENSG00000135390/ENSG00000135940/ENSG00000152234/ENSG00000148290/ENSG00000215021/ENSG00000116288/ENSG00000169021/ENSG00000116459/ENSG00000182220/ENSG00000113732/ENSG00000165629/ENSG00000185883…
Myeloid Dendritic cells	GO:0015988	energy coupled proton transmembrane transport, against electrochemical gradient	4	0.988528	1.71493	1.68342e-05	0.0153729	0.0140919	98	tags=75%, list=1%, signal=74%	ENSG00000198886/ENSG00000198804/ENSG00000115286
Myeloid Dendritic cells	GO:0015990	electron transport coupled proton transport	4	0.988528	1.71493	1.68342e-05	0.0153729	0.0140919	98	tags=75%, list=1%, signal=74%	ENSG00000198886/ENSG00000198804/ENSG00000115286
Myeloid Dendritic cells	GO:0006164	purine nucleotide biosynthetic process	174	0.473035	1.70372	2.14309e-05	0.0153729	0.0140919	2183	tags=39%, list=22%, signal=31%	ENSG00000198886/ENSG00000115286/ENSG00000131495/ENSG00000167863/ENSG00000114573/ENSG00000147853/ENSG00000124172/ENSG00000143774/ENSG00000008130/ENSG00000131238/ENSG00000099624/ENSG00000074800/ENSG00000156136/ENSG00000186010/ENSG00000117118/ENSG00000091140/ENSG00000135390/ENSG00000140990/ENSG00000130414/ENSG00000152234/ENSG00000125779/ENSG00000103024/ENSG00000114956/ENSG00000116459/ENSG00000163738…
Myeloid Dendritic cells	GO:0019058	viral life cycle	215	0.451366	1.65045	2.10128e-05	0.0153729	0.0140919	1736	tags=31%, list=18%, signal=26%	ENSG00000169564/ENSG00000271503/ENSG00000204389/ENSG00000105939/ENSG00000142089/ENSG00000109971/ENSG00000183087/ENSG00000185201/ENSG00000025800/ENSG00000145901/ENSG00000130724/ENSG00000184990/ENSG00000168003/ENSG00000110876/ENSG00000185896/ENSG00000160948/ENSG00000197111/ENSG00000112335/ENSG00000129351/ENSG00000163946/ENSG00000146425/ENSG00000140564/ENSG00000132274/ENSG00000118640/ENSG00000185624…
Myeloid Dendritic cells	GO:0045087	innate immune response	517	0.38454	1.46112	2.01108e-05	0.0153729	0.0140919	1876	tags=30%, list=19%, signal=25%	ENSG00000132514/ENSG00000169413/ENSG00000271503/ENSG00000137265/ENSG00000196419/ENSG00000204389/ENSG00000105939/ENSG00000142089/ENSG00000075240/ENSG00000155629/ENSG00000115310/ENSG00000111679/ENSG00000185201/ENSG00000132465/ENSG00000162889/ENSG00000145901/ENSG00000198961/ENSG00000177189/ENSG00000140968/ENSG00000100453/ENSG00000101336/ENSG00000108561/ENSG00000080824/ENSG00000110446/ENSG00000196821…
Myeloid Dendritic cells	GO:0044828	negative regulation by host of viral genome replication	5	-0.957902	-1.94278	2.56601e-05	0.0158653	0.0145433	120	tags=60%, list=1%, signal=59%	ENSG00000163874/ENSG00000101558/ENSG00000090061
Myeloid Dendritic cells	GO:0055021	regulation of cardiac muscle tissue growth	20	0.753353	1.96606	2.79201e-05	0.0161118	0.0147692	1046	tags=35%, list=11%, signal=31%	ENSG00000116741/ENSG00000159216/ENSG00000114861/ENSG00000137193/ENSG00000081189/ENSG00000186951/ENSG00000100811
Myeloid Dendritic cells	GO:0009142	nucleoside triphosphate biosynthetic process	104	0.513138	1.75946	3.40526e-05	0.0184225	0.0168874	2183	tags=44%, list=22%, signal=35%	ENSG00000198886/ENSG00000115286/ENSG00000131495/ENSG00000162368/ENSG00000167863/ENSG00000114573/ENSG00000147853/ENSG00000124172/ENSG00000099624/ENSG00000074800/ENSG00000186010/ENSG00000117118/ENSG00000135390/ENSG00000140990/ENSG00000130414/ENSG00000152234/ENSG00000103024/ENSG00000114956/ENSG00000116459/ENSG00000109390/ENSG00000165629/ENSG00000185883/ENSG00000186951/ENSG00000023228/ENSG00000099795…
Myeloid Dendritic cells	GO:0042773	ATP synthesis coupled electron transport	84	0.52926	1.76835	5.84215e-05	0.0204503	0.0187463	2224	tags=51%, list=23%, signal=40%	ENSG00000198886/ENSG00000198804/ENSG00000115286/ENSG00000131495/ENSG00000184076/ENSG00000176340/ENSG00000117118/ENSG00000127184/ENSG00000091140/ENSG00000140990/ENSG00000135940/ENSG00000130414/ENSG00000114956/ENSG00000116288/ENSG00000169021/ENSG00000127540/ENSG00000109390/ENSG00000023228/ENSG00000099795/ENSG00000198938/ENSG00000204370/ENSG00000145335/ENSG00000158864/ENSG00000136003/ENSG00000165678…
Myeloid Dendritic cells	GO:0042775	mitochondrial ATP synthesis coupled electron transport	84	0.52926	1.76835	5.84215e-05	0.0204503	0.0187463	2224	tags=51%, list=23%, signal=40%	ENSG00000198886/ENSG00000198804/ENSG00000115286/ENSG00000131495/ENSG00000184076/ENSG00000176340/ENSG00000117118/ENSG00000127184/ENSG00000091140/ENSG00000140990/ENSG00000135940/ENSG00000130414/ENSG00000114956/ENSG00000116288/ENSG00000169021/ENSG00000127540/ENSG00000109390/ENSG00000023228/ENSG00000099795/ENSG00000198938/ENSG00000204370/ENSG00000145335/ENSG00000158864/ENSG00000136003/ENSG00000165678…
Myeloid Dendritic cells	GO:0022904	respiratory electron transport chain	99	0.510061	1.73904	7.99424e-05	0.0204503	0.0187463	2224	tags=48%, list=23%, signal=38%	ENSG00000198886/ENSG00000198804/ENSG00000115286/ENSG00000131495/ENSG00000184076/ENSG00000176340/ENSG00000117118/ENSG00000127184/ENSG00000091140/ENSG00000140990/ENSG00000135940/ENSG00000130414/ENSG00000114956/ENSG00000116288/ENSG00000169021/ENSG00000127540/ENSG00000109390/ENSG00000023228/ENSG00000099795/ENSG00000198938/ENSG00000204370/ENSG00000145335/ENSG00000140374/ENSG00000105379/ENSG00000158864…
Myeloid Dendritic cells	GO:0009201	ribonucleoside triphosphate biosynthetic process	97	0.506983	1.72405	8.02164e-05	0.0204503	0.0187463	2183	tags=44%, list=22%, signal=35%	ENSG00000198886/ENSG00000115286/ENSG00000131495/ENSG00000167863/ENSG00000114573/ENSG00000124172/ENSG00000099624/ENSG00000074800/ENSG00000186010/ENSG00000117118/ENSG00000135390/ENSG00000140990/ENSG00000130414/ENSG00000152234/ENSG00000103024/ENSG00000114956/ENSG00000116459/ENSG00000109390/ENSG00000165629/ENSG00000185883/ENSG00000186951/ENSG00000023228/ENSG00000099795/ENSG00000204370/ENSG00000158864…
Myeloid Dendritic cells	GO:0009152	purine ribonucleotide biosynthetic process	154	0.47882	1.70694	4.33581e-05	0.0204503	0.0187463	2183	tags=40%, list=22%, signal=31%	ENSG00000198886/ENSG00000115286/ENSG00000131495/ENSG00000167863/ENSG00000114573/ENSG00000147853/ENSG00000124172/ENSG00000131238/ENSG00000099624/ENSG00000074800/ENSG00000186010/ENSG00000117118/ENSG00000091140/ENSG00000135390/ENSG00000140990/ENSG00000130414/ENSG00000152234/ENSG00000125779/ENSG00000103024/ENSG00000114956/ENSG00000116459/ENSG00000239900/ENSG00000109390/ENSG00000165629/ENSG00000185883…
Myeloid Dendritic cells	GO:0009260	ribonucleotide biosynthetic process	165	0.471028	1.68884	5.38555e-05	0.0204503	0.0187463	2183	tags=39%, list=22%, signal=31%	ENSG00000198886/ENSG00000115286/ENSG00000131495/ENSG00000162368/ENSG00000167863/ENSG00000114573/ENSG00000147853/ENSG00000124172/ENSG00000131238/ENSG00000099624/ENSG00000074800/ENSG00000156136/ENSG00000186010/ENSG00000117118/ENSG00000091140/ENSG00000135390/ENSG00000140990/ENSG00000130414/ENSG00000152234/ENSG00000125779/ENSG00000103024/ENSG00000114956/ENSG00000116459/ENSG00000239900/ENSG00000109390…
Myeloid Dendritic cells	GO:0046390	ribose phosphate biosynthetic process	170	0.467729	1.68149	4.29655e-05	0.0204503	0.0187463	2183	tags=38%, list=22%, signal=30%	ENSG00000198886/ENSG00000115286/ENSG00000131495/ENSG00000162368/ENSG00000167863/ENSG00000114573/ENSG00000147853/ENSG00000124172/ENSG00000131238/ENSG00000099624/ENSG00000074800/ENSG00000156136/ENSG00000186010/ENSG00000117118/ENSG00000091140/ENSG00000135390/ENSG00000140990/ENSG00000130414/ENSG00000152234/ENSG00000125779/ENSG00000103024/ENSG00000114956/ENSG00000116459/ENSG00000239900/ENSG00000109390…
Myeloid Dendritic cells	GO:0072522	purine-containing compound biosynthetic process	181	0.456984	1.65084	5.33698e-05	0.0204503	0.0187463	2183	tags=38%, list=22%, signal=30%	ENSG00000198886/ENSG00000115286/ENSG00000131495/ENSG00000167863/ENSG00000114573/ENSG00000147853/ENSG00000124172/ENSG00000143774/ENSG00000008130/ENSG00000131238/ENSG00000099624/ENSG00000074800/ENSG00000156136/ENSG00000186010/ENSG00000117118/ENSG00000091140/ENSG00000135390/ENSG00000140990/ENSG00000130414/ENSG00000152234/ENSG00000125779/ENSG00000103024/ENSG00000114956/ENSG00000116459/ENSG00000163738…
Myeloid Dendritic cells	GO:0022618	ribonucleoprotein complex assembly	177	0.4557	1.64352	6.41711e-05	0.0204503	0.0187463	2985	tags=48%, list=30%, signal=34%	ENSG00000178982/ENSG00000144028/ENSG00000089009/ENSG00000124562/ENSG00000115128/ENSG00000080824/ENSG00000111605/ENSG00000124193/ENSG00000141759/ENSG00000198242/ENSG00000100138/ENSG00000104131/ENSG00000169976/ENSG00000185088/ENSG00000273841/ENSG00000079246/ENSG00000089157/ENSG00000164609/ENSG00000139218/ENSG00000135829/ENSG00000096384/ENSG00000188529/ENSG00000061936/ENSG00000175054/ENSG00000122406…
Myeloid Dendritic cells	GO:0071826	ribonucleoprotein complex subunit organization	184	0.451407	1.63284	5.32788e-05	0.0204503	0.0187463	2985	tags=47%, list=30%, signal=34%	ENSG00000178982/ENSG00000144028/ENSG00000089009/ENSG00000124562/ENSG00000115128/ENSG00000080824/ENSG00000111605/ENSG00000124193/ENSG00000141759/ENSG00000198242/ENSG00000100138/ENSG00000104131/ENSG00000169976/ENSG00000185088/ENSG00000273841/ENSG00000079246/ENSG00000089157/ENSG00000164609/ENSG00000139218/ENSG00000135829/ENSG00000096384/ENSG00000188529/ENSG00000061936/ENSG00000175054/ENSG00000122406…
Myeloid Dendritic cells	GO:0032535	regulation of cellular component size	193	0.449178	1.63051	7.42745e-05	0.0204503	0.0187463	1833	tags=30%, list=19%, signal=25%	ENSG00000172531/ENSG00000125868/ENSG00000137478/ENSG00000092820/ENSG00000115310/ENSG00000071127/ENSG00000171862/ENSG00000077549/ENSG00000161203/ENSG00000089820/ENSG00000101336/ENSG00000080824/ENSG00000127483/ENSG00000175866/ENSG00000163466/ENSG00000018189/ENSG00000100092/ENSG00000254999/ENSG00000196072/ENSG00000177885/ENSG00000103769/ENSG00000103490/ENSG00000182372/ENSG00000188186/ENSG00000100599…
Myeloid Dendritic cells	GO:0009165	nucleotide biosynthetic process	194	0.446934	1.62303	7.42367e-05	0.0204503	0.0187463	2183	tags=37%, list=22%, signal=29%	ENSG00000198886/ENSG00000115286/ENSG00000131495/ENSG00000162368/ENSG00000167863/ENSG00000114573/ENSG00000147853/ENSG00000124172/ENSG00000143774/ENSG00000008130/ENSG00000131238/ENSG00000099624/ENSG00000074800/ENSG00000156136/ENSG00000186010/ENSG00000117118/ENSG00000091140/ENSG00000135390/ENSG00000140990/ENSG00000130414/ENSG00000152234/ENSG00000125779/ENSG00000103024/ENSG00000114956/ENSG00000116459…
Myeloid Dendritic cells	GO:1901293	nucleoside phosphate biosynthetic process	195	0.446141	1.62072	7.41816e-05	0.0204503	0.0187463	2183	tags=36%, list=22%, signal=29%	ENSG00000198886/ENSG00000115286/ENSG00000131495/ENSG00000162368/ENSG00000167863/ENSG00000114573/ENSG00000147853/ENSG00000124172/ENSG00000143774/ENSG00000008130/ENSG00000131238/ENSG00000099624/ENSG00000074800/ENSG00000156136/ENSG00000186010/ENSG00000117118/ENSG00000091140/ENSG00000135390/ENSG00000140990/ENSG00000130414/ENSG00000152234/ENSG00000125779/ENSG00000103024/ENSG00000114956/ENSG00000116459…
Myeloid Dendritic cells	GO:0015980	energy derivation by oxidation of organic compounds	242	0.429807	1.58356	5.20416e-05	0.0204503	0.0187463	2224	tags=39%, list=23%, signal=31%	ENSG00000198886/ENSG00000172531/ENSG00000198804/ENSG00000115286/ENSG00000121691/ENSG00000131495/ENSG00000102445/ENSG00000167863/ENSG00000184076/ENSG00000124172/ENSG00000176340/ENSG00000166411/ENSG00000099624/ENSG00000186010/ENSG00000117118/ENSG00000127184/ENSG00000091140/ENSG00000140990/ENSG00000135940/ENSG00000130414/ENSG00000152234/ENSG00000125779/ENSG00000148290/ENSG00000114956/ENSG00000146701…
Myeloid Dendritic cells	GO:0030162	regulation of proteolysis	406	0.390219	1.47175	7.08466e-05	0.0204503	0.0187463	1843	tags=34%, list=19%, signal=29%	ENSG00000204389/ENSG00000028137/ENSG00000075240/ENSG00000183087/ENSG00000051108/ENSG00000147162/ENSG00000171862/ENSG00000159216/ENSG00000117984/ENSG00000124486/ENSG00000145901/ENSG00000177189/ENSG00000103811/ENSG00000115541/ENSG00000117676/ENSG00000089289/ENSG00000166963/ENSG00000034713/ENSG00000180370/ENSG00000204397/ENSG00000100911/ENSG00000165672/ENSG00000116044/ENSG00000103490/ENSG00000109861…
Myeloid Dendritic cells	GO:0006518	peptide metabolic process	647	0.368557	1.40742	6.01389e-05	0.0204503	0.0187463	2357	tags=34%, list=24%, signal=28%	ENSG00000116741/ENSG00000172531/ENSG00000271503/ENSG00000265241/ENSG00000178982/ENSG00000141232/ENSG00000115310/ENSG00000099875/ENSG00000089009/ENSG00000145901/ENSG00000177189/ENSG00000166340/ENSG00000124766/ENSG00000100453/ENSG00000108561/ENSG00000162910/ENSG00000103811/ENSG00000167526/ENSG00000117676/ENSG00000243927/ENSG00000133318/ENSG00000106682/ENSG00000152520/ENSG00000165502/ENSG00000265681…
Myeloid Dendritic cells	GO:0043043	peptide biosynthetic process	576	0.368969	1.40551	8.03052e-05	0.0204503	0.0187463	2619	tags=38%, list=27%, signal=30%	ENSG00000116741/ENSG00000172531/ENSG00000271503/ENSG00000265241/ENSG00000178982/ENSG00000141232/ENSG00000099875/ENSG00000089009/ENSG00000145901/ENSG00000177189/ENSG00000124766/ENSG00000100453/ENSG00000108561/ENSG00000162910/ENSG00000167526/ENSG00000117676/ENSG00000243927/ENSG00000106682/ENSG00000152520/ENSG00000165502/ENSG00000265681/ENSG00000120727/ENSG00000129351/ENSG00000116044/ENSG00000153064…
Myeloid Dendritic cells	GO:0006412	translation	565	0.366641	1.39614	8.03269e-05	0.0204503	0.0187463	2619	tags=38%, list=27%, signal=30%	ENSG00000116741/ENSG00000172531/ENSG00000271503/ENSG00000265241/ENSG00000178982/ENSG00000141232/ENSG00000099875/ENSG00000089009/ENSG00000145901/ENSG00000177189/ENSG00000124766/ENSG00000100453/ENSG00000108561/ENSG00000162910/ENSG00000167526/ENSG00000117676/ENSG00000243927/ENSG00000106682/ENSG00000152520/ENSG00000165502/ENSG00000265681/ENSG00000120727/ENSG00000129351/ENSG00000153064/ENSG00000173674…
Myeloid Dendritic cells	GO:0009206	purine ribonucleoside triphosphate biosynthetic process	92	0.5171	1.74734	9.2351e-05	0.0213237	0.0195469	2183	tags=46%, list=22%, signal=36%	ENSG00000198886/ENSG00000115286/ENSG00000131495/ENSG00000167863/ENSG00000114573/ENSG00000124172/ENSG00000099624/ENSG00000074800/ENSG00000186010/ENSG00000117118/ENSG00000135390/ENSG00000140990/ENSG00000130414/ENSG00000152234/ENSG00000103024/ENSG00000114956/ENSG00000116459/ENSG00000109390/ENSG00000165629/ENSG00000185883/ENSG00000186951/ENSG00000023228/ENSG00000099795/ENSG00000204370/ENSG00000158864…
Myeloid Dendritic cells	GO:0009145	purine nucleoside triphosphate biosynthetic process	93	0.515831	1.74555	9.21648e-05	0.0213237	0.0195469	2183	tags=45%, list=22%, signal=36%	ENSG00000198886/ENSG00000115286/ENSG00000131495/ENSG00000167863/ENSG00000114573/ENSG00000124172/ENSG00000099624/ENSG00000074800/ENSG00000186010/ENSG00000117118/ENSG00000135390/ENSG00000140990/ENSG00000130414/ENSG00000152234/ENSG00000103024/ENSG00000114956/ENSG00000116459/ENSG00000109390/ENSG00000165629/ENSG00000185883/ENSG00000186951/ENSG00000023228/ENSG00000099795/ENSG00000204370/ENSG00000158864…
Myeloid Dendritic cells	GO:0000377	RNA splicing, via transesterification reactions with bulged adenosine as nucleophile	245	0.423225	1.56038	9.36115e-05	0.0213237	0.0195469	2829	tags=44%, list=29%, signal=32%	ENSG00000265241/ENSG00000109971/ENSG00000130332/ENSG00000144028/ENSG00000124562/ENSG00000122566/ENSG00000115128/ENSG00000108561/ENSG00000117592/ENSG00000146457/ENSG00000124193/ENSG00000092199/ENSG00000108654/ENSG00000141759/ENSG00000112531/ENSG00000100138/ENSG00000115053/ENSG00000150316/ENSG00000169976/ENSG00000100941/ENSG00000196504/ENSG00000164548/ENSG00000164609/ENSG00000169813/ENSG00000139218…
Myeloid Dendritic cells	GO:0000398	mRNA splicing, via spliceosome	245	0.423225	1.56038	9.36115e-05	0.0213237	0.0195469	2829	tags=44%, list=29%, signal=32%	ENSG00000265241/ENSG00000109971/ENSG00000130332/ENSG00000144028/ENSG00000124562/ENSG00000122566/ENSG00000115128/ENSG00000108561/ENSG00000117592/ENSG00000146457/ENSG00000124193/ENSG00000092199/ENSG00000108654/ENSG00000141759/ENSG00000112531/ENSG00000100138/ENSG00000115053/ENSG00000150316/ENSG00000169976/ENSG00000100941/ENSG00000196504/ENSG00000164548/ENSG00000164609/ENSG00000169813/ENSG00000139218…
Myeloid Dendritic cells	GO:0034163	regulation of toll-like receptor 9 signaling pathway	9	0.871767	1.88075	0.00010681	0.0231137	0.0211877	686	tags=67%, list=7%, signal=62%	ENSG00000075240/ENSG00000115310/ENSG00000239961/ENSG00000189403/ENSG00000239732/ENSG00000134242
Myeloid Dendritic cells	GO:0043622	cortical microtubule organization	3	0.980322	1.58228	0.00010509	0.0231137	0.0211877	49	tags=33%, list=0%, signal=33%	ENSG00000092820
Myeloid Dendritic cells	GO:0009060	aerobic respiration	160	0.457036	1.63476	0.000140358	0.0282918	0.0259344	2224	tags=43%, list=23%, signal=34%	ENSG00000198886/ENSG00000198804/ENSG00000115286/ENSG00000121691/ENSG00000131495/ENSG00000167863/ENSG00000184076/ENSG00000124172/ENSG00000176340/ENSG00000166411/ENSG00000099624/ENSG00000186010/ENSG00000117118/ENSG00000127184/ENSG00000091140/ENSG00000140990/ENSG00000135940/ENSG00000130414/ENSG00000152234/ENSG00000125779/ENSG00000148290/ENSG00000114956/ENSG00000146701/ENSG00000116288/ENSG00000169021…
Myeloid Dendritic cells	GO:0045333	cellular respiration	194	0.441148	1.60202	0.000137868	0.0282918	0.0259344	2224	tags=41%, list=23%, signal=33%	ENSG00000198886/ENSG00000198804/ENSG00000115286/ENSG00000121691/ENSG00000131495/ENSG00000167863/ENSG00000184076/ENSG00000124172/ENSG00000176340/ENSG00000166411/ENSG00000099624/ENSG00000186010/ENSG00000117118/ENSG00000127184/ENSG00000091140/ENSG00000140990/ENSG00000135940/ENSG00000130414/ENSG00000152234/ENSG00000125779/ENSG00000148290/ENSG00000114956/ENSG00000146701/ENSG00000116288/ENSG00000169021…
Myeloid Dendritic cells	GO:0032101	regulation of response to external stimulus	571	0.363935	1.3862	0.000140544	0.0282918	0.0259344	1736	tags=27%, list=18%, signal=23%	ENSG00000128340/ENSG00000271503/ENSG00000137265/ENSG00000196419/ENSG00000204389/ENSG00000245532/ENSG00000028137/ENSG00000075240/ENSG00000155629/ENSG00000183087/ENSG00000115310/ENSG00000171862/ENSG00000111679/ENSG00000117691/ENSG00000162889/ENSG00000145901/ENSG00000198961/ENSG00000177189/ENSG00000101336/ENSG00000108561/ENSG00000080824/ENSG00000110446/ENSG00000196821/ENSG00000172216/ENSG00000114861…
Myeloid Dendritic cells	GO:0006163	purine nucleotide metabolic process	342	0.395134	1.48095	0.000152907	0.0300809	0.0275744	2201	tags=32%, list=22%, signal=26%	ENSG00000198886/ENSG00000204389/ENSG00000109971/ENSG00000168209/ENSG00000100300/ENSG00000147162/ENSG00000102144/ENSG00000115286/ENSG00000111669/ENSG00000134333/ENSG00000131495/ENSG00000167863/ENSG00000114573/ENSG00000169738/ENSG00000147853/ENSG00000165609/ENSG00000069424/ENSG00000124172/ENSG00000143774/ENSG00000008130/ENSG00000131238/ENSG00000128294/ENSG00000099624/ENSG00000074800/ENSG00000156136…
Myeloid Dendritic cells	GO:0031334	positive regulation of protein-containing complex assembly	128	0.474904	1.6632	0.000166148	0.0319595	0.0292964	1926	tags=36%, list=20%, signal=29%	ENSG00000204389/ENSG00000137478/ENSG00000097033/ENSG00000101336/ENSG00000080824/ENSG00000182511/ENSG00000175866/ENSG00000163466/ENSG00000254999/ENSG00000177885/ENSG00000151414/ENSG00000103490/ENSG00000137497/ENSG00000215301/ENSG00000141510/ENSG00000116288/ENSG00000155366/ENSG00000100721/ENSG00000104081/ENSG00000134242/ENSG00000175054/ENSG00000165025/ENSG00000147601/ENSG00000127314/ENSG00000185515…
Myeloid Dendritic cells	GO:0043484	regulation of RNA splicing	141	0.465117	1.6447	0.000175195	0.0329671	0.0302201	1663	tags=34%, list=17%, signal=29%	ENSG00000265241/ENSG00000204389/ENSG00000109971/ENSG00000122566/ENSG00000132463/ENSG00000108561/ENSG00000071859/ENSG00000117592/ENSG00000146457/ENSG00000124193/ENSG00000108654/ENSG00000112531/ENSG00000152601/ENSG00000115053/ENSG00000178607/ENSG00000169976/ENSG00000126945/ENSG00000273841/ENSG00000164548/ENSG00000169813/ENSG00000188529/ENSG00000061936/ENSG00000114166/ENSG00000174720/ENSG00000122692…
Myeloid Dendritic cells	GO:0044409	entry into host	96	0.502769	1.70749	0.000183617	0.0331122	0.0303531	1736	tags=35%, list=18%, signal=29%	ENSG00000204389/ENSG00000142089/ENSG00000183087/ENSG00000185201/ENSG00000184990/ENSG00000168003/ENSG00000110876/ENSG00000185896/ENSG00000112335/ENSG00000146425/ENSG00000140564/ENSG00000132274/ENSG00000118640/ENSG00000185624/ENSG00000010610/ENSG00000150093/ENSG00000139626/ENSG00000157873/ENSG00000189403/ENSG00000158769/ENSG00000164733/ENSG00000121060/ENSG00000085832/ENSG00000219200/ENSG00000099250…
Myeloid Dendritic cells	GO:0009144	purine nucleoside triphosphate metabolic process	186	0.440729	1.59557	0.000180932	0.0331122	0.0303531	1890	tags=34%, list=19%, signal=28%	ENSG00000198886/ENSG00000204389/ENSG00000109971/ENSG00000168209/ENSG00000100300/ENSG00000147162/ENSG00000102144/ENSG00000115286/ENSG00000111669/ENSG00000134333/ENSG00000131495/ENSG00000167863/ENSG00000114573/ENSG00000147853/ENSG00000165609/ENSG00000124172/ENSG00000008130/ENSG00000099624/ENSG00000074800/ENSG00000186010/ENSG00000117118/ENSG00000135390/ENSG00000140990/ENSG00000111640/ENSG00000130414…
Myeloid Dendritic cells	GO:0072521	purine-containing compound metabolic process	354	0.391615	1.46998	0.000193333	0.0341529	0.0313071	2201	tags=32%, list=22%, signal=26%	ENSG00000198886/ENSG00000204389/ENSG00000109971/ENSG00000168209/ENSG00000100300/ENSG00000147162/ENSG00000102144/ENSG00000115286/ENSG00000111669/ENSG00000134333/ENSG00000131495/ENSG00000167863/ENSG00000114573/ENSG00000169738/ENSG00000147853/ENSG00000165609/ENSG00000069424/ENSG00000124172/ENSG00000143774/ENSG00000008130/ENSG00000131238/ENSG00000128294/ENSG00000099624/ENSG00000074800/ENSG00000156136…
Myeloid Dendritic cells	GO:0006754	ATP biosynthetic process	85	0.513199	1.71708	0.000198334	0.0343356	0.0314746	2183	tags=46%, list=22%, signal=36%	ENSG00000198886/ENSG00000115286/ENSG00000131495/ENSG00000167863/ENSG00000114573/ENSG00000124172/ENSG00000099624/ENSG00000074800/ENSG00000186010/ENSG00000117118/ENSG00000135390/ENSG00000140990/ENSG00000130414/ENSG00000152234/ENSG00000114956/ENSG00000116459/ENSG00000109390/ENSG00000165629/ENSG00000185883/ENSG00000186951/ENSG00000023228/ENSG00000099795/ENSG00000204370/ENSG00000158864/ENSG00000160194…
Myeloid Dendritic cells	GO:0009141	nucleoside triphosphate metabolic process	198	0.431793	1.57015	0.000211703	0.0352404	0.032304	2183	tags=36%, list=22%, signal=29%	ENSG00000198886/ENSG00000204389/ENSG00000109971/ENSG00000168209/ENSG00000100300/ENSG00000147162/ENSG00000102144/ENSG00000115286/ENSG00000111669/ENSG00000134333/ENSG00000131495/ENSG00000162368/ENSG00000167863/ENSG00000114573/ENSG00000147853/ENSG00000165609/ENSG00000124172/ENSG00000008130/ENSG00000099624/ENSG00000074800/ENSG00000186010/ENSG00000117118/ENSG00000135390/ENSG00000140990/ENSG00000111640…
Myeloid Dendritic cells	GO:0000375	RNA splicing, via transesterification reactions	249	0.41557	1.53372	0.00020782	0.0352404	0.032304	2846	tags=44%, list=29%, signal=32%	ENSG00000265241/ENSG00000109971/ENSG00000130332/ENSG00000144028/ENSG00000124562/ENSG00000122566/ENSG00000115128/ENSG00000108561/ENSG00000117592/ENSG00000146457/ENSG00000124193/ENSG00000092199/ENSG00000108654/ENSG00000141759/ENSG00000112531/ENSG00000100138/ENSG00000115053/ENSG00000150316/ENSG00000169976/ENSG00000100941/ENSG00000196504/ENSG00000164548/ENSG00000164609/ENSG00000169813/ENSG00000139218…
Myeloid Dendritic cells	GO:0046596	regulation of viral entry into host cell	30	0.658578	1.86703	0.000239346	0.0376687	0.0345299	1730	tags=43%, list=18%, signal=36%	ENSG00000142089/ENSG00000185201/ENSG00000112335/ENSG00000140564/ENSG00000132274/ENSG00000185624/ENSG00000010610/ENSG00000189403/ENSG00000121060/ENSG00000019582/ENSG00000171206/ENSG00000168961/ENSG00000085265
Myeloid Dendritic cells	GO:0002831	regulation of response to biotic stimulus	318	0.392975	1.46848	0.000235263	0.0376687	0.0345299	1693	tags=29%, list=17%, signal=24%	ENSG00000271503/ENSG00000137265/ENSG00000196419/ENSG00000204389/ENSG00000075240/ENSG00000155629/ENSG00000115310/ENSG00000111679/ENSG00000162889/ENSG00000145901/ENSG00000198961/ENSG00000177189/ENSG00000101336/ENSG00000108561/ENSG00000080824/ENSG00000110446/ENSG00000196821/ENSG00000114861/ENSG00000158473/ENSG00000185896/ENSG00000000938/ENSG00000167851/ENSG00000197111/ENSG00000180370/ENSG00000213809…
Myeloid Dendritic cells	GO:0006091	generation of precursor metabolites and energy	346	0.390821	1.46543	0.000234309	0.0376687	0.0345299	2249	tags=35%, list=23%, signal=28%	ENSG00000198886/ENSG00000172531/ENSG00000168209/ENSG00000147162/ENSG00000198804/ENSG00000102144/ENSG00000115286/ENSG00000121691/ENSG00000111669/ENSG00000134333/ENSG00000131495/ENSG00000102445/ENSG00000167863/ENSG00000184076/ENSG00000124172/ENSG00000176340/ENSG00000166411/ENSG00000099624/ENSG00000074800/ENSG00000186010/ENSG00000117118/ENSG00000127184/ENSG00000091140/ENSG00000140990/ENSG00000177156…
Myeloid Dendritic cells	GO:0009205	purine ribonucleoside triphosphate metabolic process	181	0.438244	1.58314	0.000245501	0.0379474	0.0347855	1890	tags=34%, list=19%, signal=28%	ENSG00000198886/ENSG00000204389/ENSG00000109971/ENSG00000168209/ENSG00000100300/ENSG00000147162/ENSG00000102144/ENSG00000115286/ENSG00000111669/ENSG00000134333/ENSG00000131495/ENSG00000167863/ENSG00000114573/ENSG00000147853/ENSG00000165609/ENSG00000124172/ENSG00000008130/ENSG00000099624/ENSG00000074800/ENSG00000186010/ENSG00000117118/ENSG00000135390/ENSG00000140990/ENSG00000111640/ENSG00000130414…
Myeloid Dendritic cells	GO:0048640	negative regulation of developmental growth	43	0.602079	1.82014	0.000254865	0.0387037	0.0354787	1833	tags=37%, list=19%, signal=30%	ENSG00000116741/ENSG00000115310/ENSG00000171862/ENSG00000145287/ENSG00000089820/ENSG00000114861/ENSG00000186951/ENSG00000100811/ENSG00000099250/ENSG00000006652/ENSG00000138623/ENSG00000100600/ENSG00000133104/ENSG00000119866/ENSG00000108557/ENSG00000127870
Myeloid Dendritic cells	GO:0006119	oxidative phosphorylation	121	0.475949	1.65742	0.000267681	0.0388002	0.0355672	2224	tags=45%, list=23%, signal=36%	ENSG00000198886/ENSG00000198804/ENSG00000115286/ENSG00000131495/ENSG00000167863/ENSG00000184076/ENSG00000124172/ENSG00000176340/ENSG00000099624/ENSG00000186010/ENSG00000117118/ENSG00000127184/ENSG00000091140/ENSG00000140990/ENSG00000135940/ENSG00000130414/ENSG00000152234/ENSG00000114956/ENSG00000116288/ENSG00000169021/ENSG00000116459/ENSG00000127540/ENSG00000109390/ENSG00000165629/ENSG00000023228…
Myeloid Dendritic cells	GO:0050821	protein stabilization	142	0.457742	1.61994	0.00027343	0.0388002	0.0355672	1386	tags=29%, list=14%, signal=25%	ENSG00000204389/ENSG00000115310/ENSG00000171862/ENSG00000124486/ENSG00000124766/ENSG00000146731/ENSG00000080824/ENSG00000163468/ENSG00000185896/ENSG00000115484/ENSG00000137312/ENSG00000137193/ENSG00000118855/ENSG00000154144/ENSG00000111640/ENSG00000273841/ENSG00000215021/ENSG00000162298/ENSG00000166326/ENSG00000204463/ENSG00000156052/ENSG00000141510/ENSG00000116288/ENSG00000144381/ENSG00000096384…
Myeloid Dendritic cells	GO:0019941	modification-dependent protein catabolic process	516	0.363006	1.37928	0.000271482	0.0388002	0.0355672	2273	tags=32%, list=23%, signal=26%	ENSG00000204389/ENSG00000101182/ENSG00000113269/ENSG00000051108/ENSG00000147162/ENSG00000171862/ENSG00000103275/ENSG00000182670/ENSG00000124486/ENSG00000198961/ENSG00000165355/ENSG00000159352/ENSG00000159069/ENSG00000130724/ENSG00000198833/ENSG00000166963/ENSG00000112146/ENSG00000160948/ENSG00000197111/ENSG00000185651/ENSG00000109332/ENSG00000081154/ENSG00000116044/ENSG00000124226/ENSG00000198168…
Myeloid Dendritic cells	GO:0051248	negative regulation of protein metabolic process	619	0.355131	1.35487	0.000270742	0.0388002	0.0355672	1847	tags=27%, list=19%, signal=24%	ENSG00000116741/ENSG00000204389/ENSG00000141232/ENSG00000183087/ENSG00000135916/ENSG00000168209/ENSG00000100300/ENSG00000115310/ENSG00000147162/ENSG00000171862/ENSG00000111679/ENSG00000178913/ENSG00000124486/ENSG00000177189/ENSG00000087302/ENSG00000124766/ENSG00000100453/ENSG00000117676/ENSG00000089289/ENSG00000166963/ENSG00000133318/ENSG00000034713/ENSG00000069329/ENSG00000167851/ENSG00000160948…
Myeloid Dendritic cells	GO:0042176	regulation of protein catabolic process	246	0.413633	1.52534	0.000280791	0.039202	0.0359355	1842	tags=34%, list=19%, signal=28%	ENSG00000204389/ENSG00000028137/ENSG00000092820/ENSG00000051108/ENSG00000147162/ENSG00000124486/ENSG00000104904/ENSG00000080824/ENSG00000166963/ENSG00000034713/ENSG00000069329/ENSG00000160948/ENSG00000112335/ENSG00000100911/ENSG00000116044/ENSG00000186010/ENSG00000198168/ENSG00000113712/ENSG00000140564/ENSG00000104219/ENSG00000173163/ENSG00000087191/ENSG00000159363/ENSG00000273841/ENSG00000163602…
Myeloid Dendritic cells	GO:0043254	regulation of protein-containing complex assembly	258	0.409269	1.51356	0.000290161	0.039369	0.0360885	1926	tags=29%, list=20%, signal=24%	ENSG00000204389/ENSG00000137478/ENSG00000109971/ENSG00000117632/ENSG00000097033/ENSG00000077549/ENSG00000004478/ENSG00000101336/ENSG00000080824/ENSG00000182511/ENSG00000175866/ENSG00000163466/ENSG00000069329/ENSG00000254999/ENSG00000177885/ENSG00000151414/ENSG00000103490/ENSG00000198168/ENSG00000113712/ENSG00000178585/ENSG00000055332/ENSG00000137497/ENSG00000215301/ENSG00000141510/ENSG00000189403…
Myeloid Dendritic cells	GO:0051603	proteolysis involved in protein catabolic process	579	0.357093	1.36043	0.000291083	0.039369	0.0360885	2687	tags=36%, list=27%, signal=28%	ENSG00000204389/ENSG00000101182/ENSG00000113269/ENSG00000051108/ENSG00000147162/ENSG00000171862/ENSG00000103275/ENSG00000182670/ENSG00000124486/ENSG00000198961/ENSG00000165355/ENSG00000100453/ENSG00000159352/ENSG00000103811/ENSG00000159069/ENSG00000130724/ENSG00000198833/ENSG00000166963/ENSG00000112146/ENSG00000034713/ENSG00000160948/ENSG00000197111/ENSG00000185651/ENSG00000109332/ENSG00000081154…
Myeloid Dendritic cells	GO:0060627	regulation of vesicle-mediated transport	295	0.396335	1.47609	0.000297781	0.0396553	0.036351	2165	tags=35%, list=22%, signal=28%	ENSG00000128340/ENSG00000176783/ENSG00000183087/ENSG00000092820/ENSG00000161203/ENSG00000101336/ENSG00000182511/ENSG00000130724/ENSG00000185896/ENSG00000000938/ENSG00000167851/ENSG00000160948/ENSG00000112335/ENSG00000131238/ENSG00000137312/ENSG00000103769/ENSG00000072694/ENSG00000103490/ENSG00000198794/ENSG00000104219/ENSG00000118640/ENSG00000103056/ENSG00000184009/ENSG00000100599/ENSG00000159363…
Myeloid Dendritic cells	GO:0019646	aerobic electron transport chain	78	0.523396	1.73225	0.000318674	0.0399413	0.0366132	2224	tags=51%, list=23%, signal=40%	ENSG00000198886/ENSG00000198804/ENSG00000115286/ENSG00000131495/ENSG00000184076/ENSG00000176340/ENSG00000117118/ENSG00000127184/ENSG00000091140/ENSG00000140990/ENSG00000135940/ENSG00000130414/ENSG00000116288/ENSG00000169021/ENSG00000127540/ENSG00000109390/ENSG00000023228/ENSG00000099795/ENSG00000198938/ENSG00000204370/ENSG00000145335/ENSG00000158864/ENSG00000136003/ENSG00000160194/ENSG00000198888…
Myeloid Dendritic cells	GO:0009259	ribonucleotide metabolic process	307	0.393471	1.46792	0.000317828	0.0399413	0.0366132	2201	tags=32%, list=22%, signal=26%	ENSG00000198886/ENSG00000204389/ENSG00000109971/ENSG00000168209/ENSG00000100300/ENSG00000147162/ENSG00000102144/ENSG00000115286/ENSG00000111669/ENSG00000134333/ENSG00000131495/ENSG00000162368/ENSG00000167863/ENSG00000114573/ENSG00000147853/ENSG00000165609/ENSG00000124172/ENSG00000143774/ENSG00000008130/ENSG00000131238/ENSG00000128294/ENSG00000099624/ENSG00000074800/ENSG00000156136/ENSG00000186010…
Myeloid Dendritic cells	GO:0019693	ribose phosphate metabolic process	314	0.390402	1.45816	0.000317239	0.0399413	0.0366132	2201	tags=32%, list=22%, signal=26%	ENSG00000198886/ENSG00000204389/ENSG00000109971/ENSG00000168209/ENSG00000100300/ENSG00000147162/ENSG00000102144/ENSG00000115286/ENSG00000111669/ENSG00000134333/ENSG00000131495/ENSG00000162368/ENSG00000167863/ENSG00000114573/ENSG00000147853/ENSG00000165609/ENSG00000124172/ENSG00000143774/ENSG00000008130/ENSG00000131238/ENSG00000128294/ENSG00000099624/ENSG00000074800/ENSG00000156136/ENSG00000186010…
Myeloid Dendritic cells	GO:0031347	regulation of defense response	442	0.373144	1.41139	0.00031286	0.0399413	0.0366132	1736	tags=27%, list=18%, signal=23%	ENSG00000271503/ENSG00000137265/ENSG00000196419/ENSG00000204389/ENSG00000245532/ENSG00000028137/ENSG00000075240/ENSG00000155629/ENSG00000115310/ENSG00000111679/ENSG00000162889/ENSG00000145901/ENSG00000198961/ENSG00000177189/ENSG00000101336/ENSG00000108561/ENSG00000080824/ENSG00000110446/ENSG00000196821/ENSG00000172216/ENSG00000114861/ENSG00000158473/ENSG00000185896/ENSG00000000938/ENSG00000069329…
Myeloid Dendritic cells	GO:0008284	positive regulation of cell population proliferation	441	0.372298	1.40805	0.000323001	0.0399413	0.0366132	2212	tags=33%, list=22%, signal=27%	ENSG00000128340/ENSG00000271503/ENSG00000245532/ENSG00000160593/ENSG00000183087/ENSG00000100368/ENSG00000100300/ENSG00000115310/ENSG00000171862/ENSG00000111679/ENSG00000133703/ENSG00000145287/ENSG00000124766/ENSG00000101336/ENSG00000135821/ENSG00000103811/ENSG00000114861/ENSG00000158473/ENSG00000187109/ENSG00000170476/ENSG00000124193/ENSG00000172428/ENSG00000254999/ENSG00000177105/ENSG00000137193…
Myeloid Dendritic cells	GO:1901077	regulation of relaxation of muscle	5	-0.916412	-1.85864	0.000333581	0.0401039	0.0367622	48	tags=60%, list=0%, signal=60%	ENSG00000145349/ENSG00000184588/ENSG00000075142
Myeloid Dendritic cells	GO:0022900	electron transport chain	126	0.466347	1.63051	0.000332952	0.0401039	0.0367622	2249	tags=44%, list=23%, signal=34%	ENSG00000198886/ENSG00000198804/ENSG00000115286/ENSG00000131495/ENSG00000184076/ENSG00000176340/ENSG00000117118/ENSG00000127184/ENSG00000091140/ENSG00000140990/ENSG00000135940/ENSG00000130414/ENSG00000148290/ENSG00000114956/ENSG00000198363/ENSG00000116288/ENSG00000169021/ENSG00000051523/ENSG00000127540/ENSG00000158517/ENSG00000109390/ENSG00000023228/ENSG00000099795/ENSG00000198938/ENSG00000204370…
Myeloid Dendritic cells	GO:0009150	purine ribonucleotide metabolic process	295	0.394945	1.47091	0.000338854	0.0401798	0.0368318	2201	tags=33%, list=22%, signal=26%	ENSG00000198886/ENSG00000204389/ENSG00000109971/ENSG00000168209/ENSG00000100300/ENSG00000147162/ENSG00000102144/ENSG00000115286/ENSG00000111669/ENSG00000134333/ENSG00000131495/ENSG00000167863/ENSG00000114573/ENSG00000147853/ENSG00000165609/ENSG00000124172/ENSG00000143774/ENSG00000008130/ENSG00000131238/ENSG00000128294/ENSG00000099624/ENSG00000074800/ENSG00000186010/ENSG00000117118/ENSG00000091140…
Myeloid Dendritic cells	GO:0006812	monoatomic cation transport	423	0.373762	1.41159	0.000363916	0.0425683	0.0390213	2030	tags=30%, list=21%, signal=25%	ENSG00000198886/ENSG00000271503/ENSG00000136888/ENSG00000144136/ENSG00000183087/ENSG00000137841/ENSG00000100300/ENSG00000111679/ENSG00000198804/ENSG00000106537/ENSG00000115286/ENSG00000004478/ENSG00000167863/ENSG00000114573/ENSG00000184076/ENSG00000110446/ENSG00000168003/ENSG00000069424/ENSG00000111371/ENSG00000124172/ENSG00000117410/ENSG00000170385/ENSG00000176340/ENSG00000099337/ENSG00000099624…
Myeloid Dendritic cells	GO:0009199	ribonucleoside triphosphate metabolic process	187	0.431103	1.56138	0.000382901	0.0441919	0.0405096	1907	tags=33%, list=19%, signal=27%	ENSG00000198886/ENSG00000204389/ENSG00000109971/ENSG00000168209/ENSG00000100300/ENSG00000147162/ENSG00000102144/ENSG00000115286/ENSG00000111669/ENSG00000134333/ENSG00000131495/ENSG00000167863/ENSG00000114573/ENSG00000147853/ENSG00000165609/ENSG00000124172/ENSG00000008130/ENSG00000099624/ENSG00000074800/ENSG00000186010/ENSG00000117118/ENSG00000135390/ENSG00000140990/ENSG00000111640/ENSG00000130414…
Myeloid Dendritic cells	GO:0098655	monoatomic cation transmembrane transport	334	0.38495	1.44122	0.00039802	0.0452345	0.0414653	1920	tags=29%, list=19%, signal=24%	ENSG00000198886/ENSG00000136888/ENSG00000144136/ENSG00000183087/ENSG00000137841/ENSG00000111679/ENSG00000198804/ENSG00000106537/ENSG00000115286/ENSG00000167863/ENSG00000114573/ENSG00000184076/ENSG00000110446/ENSG00000168003/ENSG00000069424/ENSG00000124172/ENSG00000117410/ENSG00000170385/ENSG00000176340/ENSG00000099337/ENSG00000099624/ENSG00000135932/ENSG00000005022/ENSG00000135390/ENSG00000173163…
Myeloid Dendritic cells	GO:0006511	ubiquitin-dependent protein catabolic process	506	0.362028	1.37486	0.000402386	0.0452345	0.0414653	2273	tags=32%, list=23%, signal=26%	ENSG00000204389/ENSG00000101182/ENSG00000113269/ENSG00000051108/ENSG00000147162/ENSG00000171862/ENSG00000103275/ENSG00000182670/ENSG00000124486/ENSG00000198961/ENSG00000165355/ENSG00000159352/ENSG00000159069/ENSG00000130724/ENSG00000198833/ENSG00000166963/ENSG00000112146/ENSG00000160948/ENSG00000197111/ENSG00000185651/ENSG00000109332/ENSG00000081154/ENSG00000116044/ENSG00000124226/ENSG00000198168…
Myeloid Dendritic cells	GO:0009117	nucleotide metabolic process	380	0.379334	1.42756	0.00041594	0.0455132	0.0417208	2201	tags=31%, list=22%, signal=25%	ENSG00000198886/ENSG00000204389/ENSG00000109971/ENSG00000168209/ENSG00000100300/ENSG00000147162/ENSG00000173786/ENSG00000102144/ENSG00000115286/ENSG00000111669/ENSG00000134333/ENSG00000131495/ENSG00000162368/ENSG00000167863/ENSG00000114573/ENSG00000169738/ENSG00000147853/ENSG00000165609/ENSG00000069424/ENSG00000124172/ENSG00000143774/ENSG00000008130/ENSG00000131238/ENSG00000128294/ENSG00000099624…
Myeloid Dendritic cells	GO:0034097	response to cytokine	527	0.358385	1.36243	0.000412143	0.0455132	0.0417208	1721	tags=28%, list=17%, signal=25%	ENSG00000271503/ENSG00000163737/ENSG00000204389/ENSG00000142089/ENSG00000028137/ENSG00000183087/ENSG00000100368/ENSG00000111679/ENSG00000146072/ENSG00000185201/ENSG00000162889/ENSG00000140968/ENSG00000101336/ENSG00000089289/ENSG00000172216/ENSG00000029363/ENSG00000114861/ENSG00000110876/ENSG00000214078/ENSG00000148154/ENSG00000186810/ENSG00000102007/ENSG00000104763/ENSG00000204397/ENSG00000116044…
Myeloid Dendritic cells	GO:0009894	regulation of catabolic process	708	0.347052	1.32773	0.000420639	0.0455132	0.0417208	2558	tags=35%, list=26%, signal=28%	ENSG00000172531/ENSG00000265241/ENSG00000204389/ENSG00000105939/ENSG00000028137/ENSG00000136888/ENSG00000141232/ENSG00000168209/ENSG00000092820/ENSG00000051108/ENSG00000100300/ENSG00000147162/ENSG00000171862/ENSG00000097033/ENSG00000124486/ENSG00000162889/ENSG00000104904/ENSG00000196235/ENSG00000104765/ENSG00000132463/ENSG00000080824/ENSG00000114573/ENSG00000116954/ENSG00000166963/ENSG00000034713…
Myeloid Dendritic cells	GO:0045840	positive regulation of mitotic nuclear division	21	-0.665071	-2.05386	0.000428602	0.0458022	0.0419857	197	tags=24%, list=2%, signal=23%	ENSG00000178188/ENSG00000115008/ENSG00000124882/ENSG00000102760/ENSG00000125538
Myeloid Dendritic cells	GO:1901137	carbohydrate derivative biosynthetic process	417	0.374382	1.4133	0.000434827	0.0459007	0.042076	2189	tags=29%, list=22%, signal=23%	ENSG00000198886/ENSG00000135916/ENSG00000147162/ENSG00000115286/ENSG00000145901/ENSG00000111669/ENSG00000131495/ENSG00000162368/ENSG00000125304/ENSG00000167863/ENSG00000114573/ENSG00000169738/ENSG00000147853/ENSG00000198833/ENSG00000124172/ENSG00000143774/ENSG00000148154/ENSG00000116209/ENSG00000131238/ENSG00000110917/ENSG00000099624/ENSG00000074800/ENSG00000156136/ENSG00000186010/ENSG00000117118…
Myeloid Dendritic cells	GO:0071347	cellular response to interleukin-1	54	-0.478083	-1.83773	0.000469729	0.0482558	0.0442349	400	tags=19%, list=4%, signal=18%	ENSG00000277632/ENSG00000277796/ENSG00000163874/ENSG00000136689/ENSG00000275302/ENSG00000115009/ENSG00000276070/ENSG00000120738/ENSG00000125538/ENSG00000169429
Myeloid Dendritic cells	GO:0046621	negative regulation of organ growth	15	0.751326	1.8375	0.000504941	0.0482558	0.0442349	1046	tags=33%, list=11%, signal=30%	ENSG00000116741/ENSG00000171862/ENSG00000114861/ENSG00000186951/ENSG00000100811
Myeloid Dendritic cells	GO:0060353	regulation of cell adhesion molecule production	4	-0.94441	-1.78612	0.000467992	0.0482558	0.0442349	3	tags=50%, list=0%, signal=50%	ENSG00000125538/ENSG00000169429
Myeloid Dendritic cells	GO:0046034	ATP metabolic process	160	0.439319	1.57139	0.000475059	0.0482558	0.0442349	2183	tags=38%, list=22%, signal=30%	ENSG00000198886/ENSG00000204389/ENSG00000109971/ENSG00000168209/ENSG00000100300/ENSG00000147162/ENSG00000102144/ENSG00000115286/ENSG00000111669/ENSG00000134333/ENSG00000131495/ENSG00000167863/ENSG00000114573/ENSG00000165609/ENSG00000124172/ENSG00000008130/ENSG00000099624/ENSG00000074800/ENSG00000186010/ENSG00000117118/ENSG00000135390/ENSG00000140990/ENSG00000111640/ENSG00000130414/ENSG00000152234…
Myeloid Dendritic cells	GO:0002218	activation of innate immune response	170	0.433512	1.55848	0.000494103	0.0482558	0.0442349	1658	tags=31%, list=17%, signal=26%	ENSG00000137265/ENSG00000196419/ENSG00000204389/ENSG00000075240/ENSG00000155629/ENSG00000115310/ENSG00000162889/ENSG00000145901/ENSG00000198961/ENSG00000177189/ENSG00000101336/ENSG00000108561/ENSG00000080824/ENSG00000110446/ENSG00000167851/ENSG00000180370/ENSG00000213809/ENSG00000137312/ENSG00000239961/ENSG00000103490/ENSG00000186834/ENSG00000079246/ENSG00000215021/ENSG00000215301/ENSG00000189403…
Myeloid Dendritic cells	GO:0045088	regulation of innate immune response	264	0.399536	1.47941	0.000496529	0.0482558	0.0442349	1789	tags=30%, list=18%, signal=25%	ENSG00000271503/ENSG00000137265/ENSG00000196419/ENSG00000204389/ENSG00000075240/ENSG00000155629/ENSG00000115310/ENSG00000111679/ENSG00000162889/ENSG00000145901/ENSG00000198961/ENSG00000177189/ENSG00000101336/ENSG00000108561/ENSG00000080824/ENSG00000110446/ENSG00000158473/ENSG00000185896/ENSG00000000938/ENSG00000167851/ENSG00000180370/ENSG00000213809/ENSG00000137312/ENSG00000116044/ENSG00000072694…
Myeloid Dendritic cells	GO:0098662	inorganic cation transmembrane transport	323	0.384806	1.43885	0.000480489	0.0482558	0.0442349	1920	tags=29%, list=19%, signal=24%	ENSG00000198886/ENSG00000136888/ENSG00000144136/ENSG00000183087/ENSG00000137841/ENSG00000111679/ENSG00000198804/ENSG00000106537/ENSG00000115286/ENSG00000167863/ENSG00000114573/ENSG00000184076/ENSG00000110446/ENSG00000168003/ENSG00000069424/ENSG00000124172/ENSG00000117410/ENSG00000170385/ENSG00000176340/ENSG00000099337/ENSG00000099624/ENSG00000135932/ENSG00000005022/ENSG00000135390/ENSG00000173163…
Myeloid Dendritic cells	GO:0002252	immune effector process	378	0.377464	1.42033	0.00050731	0.0482558	0.0442349	1736	tags=28%, list=18%, signal=24%	ENSG00000128340/ENSG00000137265/ENSG00000028137/ENSG00000100368/ENSG00000071127/ENSG00000111679/ENSG00000180644/ENSG00000162889/ENSG00000140968/ENSG00000100453/ENSG00000101336/ENSG00000108561/ENSG00000182511/ENSG00000103811/ENSG00000204252/ENSG00000198833/ENSG00000114861/ENSG00000158473/ENSG00000185896/ENSG00000000938/ENSG00000167851/ENSG00000170476/ENSG00000213809/ENSG00000196230/ENSG00000103257…
Myeloid Dendritic cells	GO:0043632	modification-dependent macromolecule catabolic process	527	0.357784	1.36015	0.000492561	0.0482558	0.0442349	2273	tags=31%, list=23%, signal=25%	ENSG00000204389/ENSG00000101182/ENSG00000113269/ENSG00000051108/ENSG00000147162/ENSG00000171862/ENSG00000103275/ENSG00000182670/ENSG00000124486/ENSG00000198961/ENSG00000165355/ENSG00000159352/ENSG00000159069/ENSG00000130724/ENSG00000198833/ENSG00000166963/ENSG00000112146/ENSG00000160948/ENSG00000197111/ENSG00000185651/ENSG00000109332/ENSG00000081154/ENSG00000116044/ENSG00000124226/ENSG00000198168…
Myeloid Dendritic cells	GO:0000478	endonucleolytic cleavage involved in rRNA processing	16	-0.716562	-2.05879	0.00052727	0.0490758	0.0449865	158	tags=50%, list=2%, signal=49%	ENSG00000165733/ENSG00000147679/ENSG00000179041/ENSG00000124787/ENSG00000087269/ENSG00000196943/ENSG00000120158/ENSG00000143751
Myeloid Dendritic cells	GO:0000479	endonucleolytic cleavage of tricistronic rRNA transcript (SSU-rRNA, 5.8S rRNA, LSU-rRNA)	16	-0.716562	-2.05879	0.00052727	0.0490758	0.0449865	158	tags=50%, list=2%, signal=49%	ENSG00000165733/ENSG00000147679/ENSG00000179041/ENSG00000124787/ENSG00000087269/ENSG00000196943/ENSG00000120158/ENSG00000143751
Myeloid Dendritic cells	GO:0035970	peptidyl-threonine dephosphorylation	15	0.749987	1.83422	0.000533795	0.0491546	0.0450588	575	tags=27%, list=6%, signal=25%	ENSG00000163644/ENSG00000172531/ENSG00000138166/ENSG00000138032
Myeloid Dendritic cells	GO:0086002	cardiac muscle cell action potential involved in contraction	14	-0.743586	-2.05982	0.000542403	0.0494215	0.0453034	523	tags=29%, list=5%, signal=27%	ENSG00000196924/ENSG00000163399/ENSG00000053918/ENSG00000173801
Naive B cells	GO:0140888	interferon-mediated signaling pathway	60	0.620065	2.02983	1.21831e-05	0.000870894	0.000753841	2136	tags=47%, list=19%, signal=38%	ENSG00000173193/ENSG00000140853/ENSG00000179295/ENSG00000185507/ENSG00000162434/ENSG00000101347/ENSG00000089127/ENSG00000185201/ENSG00000263528/ENSG00000185885/ENSG00000101336/ENSG00000169871/ENSG00000175354/ENSG00000187608/ENSG00000136560/ENSG00000125347/ENSG00000142089/ENSG00000078140/ENSG00000184216/ENSG00000196396/ENSG00000088888/ENSG00000115415/ENSG00000090432/ENSG00000198791/ENSG00000243646…
Naive B cells	GO:0050851	antigen receptor-mediated signaling pathway	162	0.530457	1.95782	1.08259e-05	0.000870894	0.000753841	1740	tags=39%, list=15%, signal=33%	ENSG00000211892/ENSG00000211895/ENSG00000211890/ENSG00000072694/ENSG00000211893/ENSG00000135870/ENSG00000211897/ENSG00000110651/ENSG00000198286/ENSG00000197943/ENSG00000115904/ENSG00000173039/ENSG00000211592/ENSG00000123338/ENSG00000134242/ENSG00000117280/ENSG00000010810/ENSG00000086730/ENSG00000177425/ENSG00000130775/ENSG00000081237/ENSG00000196126/ENSG00000165025/ENSG00000104783/ENSG00000144802…
Naive B cells	GO:0050853	B cell receptor signaling pathway	65	0.588469	1.94996	1.20605e-05	0.000870894	0.000753841	1171	tags=46%, list=10%, signal=42%	ENSG00000211892/ENSG00000211895/ENSG00000211890/ENSG00000072694/ENSG00000211893/ENSG00000211897/ENSG00000110651/ENSG00000197943/ENSG00000115904/ENSG00000211592/ENSG00000123338/ENSG00000134242/ENSG00000086730/ENSG00000081237/ENSG00000165025/ENSG00000144802/ENSG00000087088/ENSG00000100030/ENSG00000095585/ENSG00000160856/ENSG00000113263/ENSG00000140931/ENSG00000177885/ENSG00000153064/ENSG00000007312…
Naive B cells	GO:0042098	T cell proliferation	142	0.526134	1.91877	1.09678e-05	0.000870894	0.000753841	2619	tags=41%, list=23%, signal=32%	ENSG00000107099/ENSG00000135870/ENSG00000110651/ENSG00000104972/ENSG00000125538/ENSG00000198286/ENSG00000134516/ENSG00000115904/ENSG00000123338/ENSG00000271503/ENSG00000134242/ENSG00000168071/ENSG00000010810/ENSG00000177425/ENSG00000100485/ENSG00000204592/ENSG00000081237/ENSG00000196126/ENSG00000165025/ENSG00000168283/ENSG00000087088/ENSG00000173757/ENSG00000105639/ENSG00000114423/ENSG00000206503…
Naive B cells	GO:0002768	immune response-regulating cell surface receptor signaling pathway	243	0.502689	1.91506	1.0427e-05	0.000870894	0.000753841	1740	tags=34%, list=15%, signal=30%	ENSG00000211892/ENSG00000211895/ENSG00000211890/ENSG00000072694/ENSG00000211893/ENSG00000213809/ENSG00000135870/ENSG00000211897/ENSG00000110651/ENSG00000104972/ENSG00000198286/ENSG00000085265/ENSG00000197943/ENSG00000115904/ENSG00000173039/ENSG00000211592/ENSG00000123338/ENSG00000134242/ENSG00000089127/ENSG00000117280/ENSG00000010810/ENSG00000086730/ENSG00000050748/ENSG00000101336/ENSG00000177425…
Naive B cells	GO:0038127	ERBB signaling pathway	79	0.557876	1.89981	1.17751e-05	0.000870894	0.000753841	1901	tags=43%, list=17%, signal=36%	ENSG00000160691/ENSG00000179295/ENSG00000115310/ENSG00000115904/ENSG00000072135/ENSG00000158517/ENSG00000077044/ENSG00000075785/ENSG00000100030/ENSG00000144118/ENSG00000085719/ENSG00000175354/ENSG00000114423/ENSG00000100600/ENSG00000149177/ENSG00000177885/ENSG00000129667/ENSG00000140575/ENSG00000265491/ENSG00000101265/ENSG00000080815/ENSG00000171150/ENSG00000013364/ENSG00000197114/ENSG00000140992…
Naive B cells	GO:0050764	regulation of phagocytosis	62	0.577242	1.89955	1.21292e-05	0.000870894	0.000753841	1514	tags=39%, list=13%, signal=34%	ENSG00000072694/ENSG00000100385/ENSG00000125538/ENSG00000085265/ENSG00000134516/ENSG00000197943/ENSG00000123338/ENSG00000064687/ENSG00000101336/ENSG00000081237/ENSG00000165025/ENSG00000155099/ENSG00000112335/ENSG00000000938/ENSG00000149177/ENSG00000168461/ENSG00000186716/ENSG00000018280/ENSG00000177119/ENSG00000204628/ENSG00000103653/ENSG00000069974/ENSG00000183049/ENSG00000051523
Naive B cells	GO:0002429	immune response-activating cell surface receptor signaling pathway	226	0.501023	1.89941	1.0488e-05	0.000870894	0.000753841	1740	tags=35%, list=15%, signal=30%	ENSG00000211892/ENSG00000211895/ENSG00000211890/ENSG00000072694/ENSG00000211893/ENSG00000213809/ENSG00000135870/ENSG00000211897/ENSG00000110651/ENSG00000198286/ENSG00000085265/ENSG00000197943/ENSG00000115904/ENSG00000173039/ENSG00000211592/ENSG00000123338/ENSG00000134242/ENSG00000089127/ENSG00000117280/ENSG00000010810/ENSG00000086730/ENSG00000101336/ENSG00000177425/ENSG00000130775/ENSG00000081237…
Naive B cells	GO:1902106	negative regulation of leukocyte differentiation	62	0.574199	1.88954	1.21292e-05	0.000870894	0.000753841	1564	tags=35%, list=14%, signal=31%	ENSG00000136997/ENSG00000072694/ENSG00000183864/ENSG00000135870/ENSG00000104972/ENSG00000115738/ENSG00000105639/ENSG00000175354/ENSG00000139842/ENSG00000277632/ENSG00000163874/ENSG00000168918/ENSG00000135144/ENSG00000125347/ENSG00000171150/ENSG00000144161/ENSG00000019582/ENSG00000135046/ENSG00000020633/ENSG00000145675/ENSG00000109670/ENSG00000197372
Naive B cells	GO:0050852	T cell receptor signaling pathway	112	0.530965	1.88836	1.1281e-05	0.000870894	0.000753841	1805	tags=37%, list=16%, signal=31%	ENSG00000135870/ENSG00000110651/ENSG00000198286/ENSG00000197943/ENSG00000173039/ENSG00000134242/ENSG00000117280/ENSG00000010810/ENSG00000177425/ENSG00000130775/ENSG00000081237/ENSG00000196126/ENSG00000104783/ENSG00000144802/ENSG00000100030/ENSG00000175354/ENSG00000114423/ENSG00000113263/ENSG00000149177/ENSG00000206503/ENSG00000223865/ENSG00000163874/ENSG00000168918/ENSG00000186470/ENSG00000080815…
Naive B cells	GO:0071621	granulocyte chemotaxis	70	0.56375	1.8879	1.19517e-05	0.000870894	0.000753841	2580	tags=46%, list=23%, signal=35%	ENSG00000163220/ENSG00000163736/ENSG00000163737/ENSG00000143546/ENSG00000125538/ENSG00000123338/ENSG00000271503/ENSG00000109272/ENSG00000165025/ENSG00000275302/ENSG00000100030/ENSG00000160255/ENSG00000119535/ENSG00000174574/ENSG00000277632/ENSG00000124126/ENSG00000130830/ENSG00000019582/ENSG00000135046/ENSG00000169398/ENSG00000183049/ENSG00000128340/ENSG00000087470/ENSG00000126353/ENSG00000171608…
Naive B cells	GO:1903707	negative regulation of hemopoiesis	63	0.571576	1.88593	1.20922e-05	0.000870894	0.000753841	1564	tags=35%, list=14%, signal=30%	ENSG00000136997/ENSG00000072694/ENSG00000183864/ENSG00000135870/ENSG00000104972/ENSG00000115738/ENSG00000105639/ENSG00000175354/ENSG00000139842/ENSG00000277632/ENSG00000163874/ENSG00000168918/ENSG00000135144/ENSG00000125347/ENSG00000171150/ENSG00000144161/ENSG00000019582/ENSG00000135046/ENSG00000020633/ENSG00000145675/ENSG00000109670/ENSG00000197372
Naive B cells	GO:0006959	humoral immune response	84	0.548987	1.8852	1.16915e-05	0.000870894	0.000753841	1001	tags=30%, list=9%, signal=27%	ENSG00000163220/ENSG00000211895/ENSG00000163736/ENSG00000211890/ENSG00000072694/ENSG00000163737/ENSG00000110651/ENSG00000125538/ENSG00000012779/ENSG00000115523/ENSG00000085265/ENSG00000109272/ENSG00000120885/ENSG00000204592/ENSG00000081237/ENSG00000196126/ENSG00000168283/ENSG00000095585/ENSG00000112561/ENSG00000239951/ENSG00000206503/ENSG00000205220/ENSG00000171791/ENSG00000018280/ENSG00000136244
Naive B cells	GO:0042129	regulation of T cell proliferation	114	0.528166	1.88247	1.12556e-05	0.000870894	0.000753841	2698	tags=42%, list=24%, signal=32%	ENSG00000135870/ENSG00000110651/ENSG00000104972/ENSG00000125538/ENSG00000198286/ENSG00000115904/ENSG00000123338/ENSG00000271503/ENSG00000134242/ENSG00000168071/ENSG00000177425/ENSG00000100485/ENSG00000204592/ENSG00000081237/ENSG00000196126/ENSG00000165025/ENSG00000168283/ENSG00000173757/ENSG00000105639/ENSG00000114423/ENSG00000206503/ENSG00000197471/ENSG00000223865/ENSG00000002822/ENSG00000075711…
Naive B cells	GO:0002761	regulation of myeloid leukocyte differentiation	73	0.55808	1.88047	1.18912e-05	0.000870894	0.000753841	2324	tags=45%, list=21%, signal=36%	ENSG00000136997/ENSG00000183864/ENSG00000163737/ENSG00000185862/ENSG00000104972/ENSG00000185507/ENSG00000115738/ENSG00000196126/ENSG00000175354/ENSG00000118260/ENSG00000011600/ENSG00000139842/ENSG00000277632/ENSG00000168918/ENSG00000155090/ENSG00000101265/ENSG00000010610/ENSG00000170345/ENSG00000019582/ENSG00000145675/ENSG00000109670/ENSG00000180353/ENSG00000197372/ENSG00000105329/ENSG00000185122…
Naive B cells	GO:0002695	negative regulation of leukocyte activation	122	0.523178	1.87914	1.11597e-05	0.000870894	0.000753841	1599	tags=32%, list=14%, signal=28%	ENSG00000072694/ENSG00000135870/ENSG00000240505/ENSG00000104972/ENSG00000115738/ENSG00000123338/ENSG00000134242/ENSG00000177425/ENSG00000081237/ENSG00000196126/ENSG00000175463/ENSG00000000938/ENSG00000105639/ENSG00000175354/ENSG00000114423/ENSG00000011600/ENSG00000197471/ENSG00000066294/ENSG00000163874/ENSG00000168918/ENSG00000153064/ENSG00000135144/ENSG00000186716/ENSG00000002822/ENSG00000266094…
Naive B cells	GO:0046651	lymphocyte proliferation	193	0.501212	1.87817	1.06316e-05	0.000870894	0.000753841	2222	tags=38%, list=20%, signal=31%	ENSG00000107099/ENSG00000072694/ENSG00000135870/ENSG00000110651/ENSG00000240505/ENSG00000104972/ENSG00000125538/ENSG00000198286/ENSG00000134516/ENSG00000115904/ENSG00000123338/ENSG00000271503/ENSG00000134242/ENSG00000168071/ENSG00000010810/ENSG00000168685/ENSG00000177425/ENSG00000100485/ENSG00000204592/ENSG00000081237/ENSG00000185129/ENSG00000196126/ENSG00000165025/ENSG00000203747/ENSG00000144802…
Naive B cells	GO:0032943	mononuclear cell proliferation	197	0.498554	1.87108	1.06137e-05	0.000870894	0.000753841	2222	tags=38%, list=20%, signal=31%	ENSG00000107099/ENSG00000072694/ENSG00000135870/ENSG00000110651/ENSG00000240505/ENSG00000104972/ENSG00000125538/ENSG00000198286/ENSG00000134516/ENSG00000115904/ENSG00000123338/ENSG00000271503/ENSG00000134242/ENSG00000168071/ENSG00000010810/ENSG00000168685/ENSG00000177425/ENSG00000100485/ENSG00000204592/ENSG00000081237/ENSG00000185129/ENSG00000196126/ENSG00000165025/ENSG00000203747/ENSG00000144802…
Naive B cells	GO:0010721	negative regulation of cell development	131	0.515461	1.86514	1.10655e-05	0.000870894	0.000753841	1564	tags=33%, list=14%, signal=29%	ENSG00000136997/ENSG00000072694/ENSG00000183864/ENSG00000135870/ENSG00000104972/ENSG00000125538/ENSG00000115738/ENSG00000115310/ENSG00000138623/ENSG00000146425/ENSG00000128245/ENSG00000105639/ENSG00000175354/ENSG00000139842/ENSG00000143418/ENSG00000100697/ENSG00000109756/ENSG00000277632/ENSG00000163874/ENSG00000168918/ENSG00000159388/ENSG00000135144/ENSG00000133104/ENSG00000137642/ENSG00000125347…
Naive B cells	GO:0070661	leukocyte proliferation	213	0.493926	1.86512	1.05363e-05	0.000870894	0.000753841	1721	tags=34%, list=15%, signal=29%	ENSG00000107099/ENSG00000072694/ENSG00000135870/ENSG00000166888/ENSG00000110651/ENSG00000240505/ENSG00000104972/ENSG00000125538/ENSG00000198286/ENSG00000134516/ENSG00000115904/ENSG00000123338/ENSG00000271503/ENSG00000134242/ENSG00000168071/ENSG00000010810/ENSG00000168685/ENSG00000177425/ENSG00000100485/ENSG00000120885/ENSG00000204592/ENSG00000081237/ENSG00000185129/ENSG00000196126/ENSG00000165025…
Naive B cells	GO:0001959	regulation of cytokine-mediated signaling pathway	98	0.529777	1.85455	1.14701e-05	0.000870894	0.000753841	2136	tags=40%, list=19%, signal=33%	ENSG00000173193/ENSG00000140853/ENSG00000179295/ENSG00000185507/ENSG00000214078/ENSG00000101347/ENSG00000271503/ENSG00000089127/ENSG00000263528/ENSG00000105483/ENSG00000081237/ENSG00000165025/ENSG00000169871/ENSG00000175354/ENSG00000136689/ENSG00000187608/ENSG00000168256/ENSG00000104695/ENSG00000185187/ENSG00000007168/ENSG00000078140/ENSG00000136244/ENSG00000092871/ENSG00000184216/ENSG00000104365…
Naive B cells	GO:0001910	regulation of leukocyte mediated cytotoxicity	65	0.556227	1.84312	1.20605e-05	0.000870894	0.000753841	1985	tags=38%, list=18%, signal=32%	ENSG00000072694/ENSG00000213809/ENSG00000104972/ENSG00000158481/ENSG00000123338/ENSG00000204525/ENSG00000168685/ENSG00000204592/ENSG00000081237/ENSG00000196126/ENSG00000173757/ENSG00000011600/ENSG00000234745/ENSG00000206503/ENSG00000166710/ENSG00000134539/ENSG00000162739/ENSG00000090339/ENSG00000170542/ENSG00000079950/ENSG00000204642/ENSG00000105329/ENSG00000111796/ENSG00000204287/ENSG00000141480
Naive B cells	GO:0007159	leukocyte cell-cell adhesion	287	0.478986	1.84258	1.03063e-05	0.000870894	0.000753841	2740	tags=38%, list=24%, signal=29%	ENSG00000163220/ENSG00000107099/ENSG00000120694/ENSG00000072694/ENSG00000145901/ENSG00000213809/ENSG00000135870/ENSG00000107968/ENSG00000143546/ENSG00000110651/ENSG00000104972/ENSG00000125538/ENSG00000012779/ENSG00000179295/ENSG00000072786/ENSG00000198286/ENSG00000173039/ENSG00000123338/ENSG00000271503/ENSG00000134242/ENSG00000026508/ENSG00000198502/ENSG00000108604/ENSG00000168071/ENSG00000010810…
Naive B cells	GO:0051250	negative regulation of lymphocyte activation	107	0.520216	1.84056	1.13334e-05	0.000870894	0.000753841	1599	tags=31%, list=14%, signal=27%	ENSG00000072694/ENSG00000135870/ENSG00000240505/ENSG00000104972/ENSG00000115738/ENSG00000123338/ENSG00000134242/ENSG00000177425/ENSG00000196126/ENSG00000175463/ENSG00000000938/ENSG00000105639/ENSG00000175354/ENSG00000114423/ENSG00000011600/ENSG00000197471/ENSG00000163874/ENSG00000168918/ENSG00000153064/ENSG00000135144/ENSG00000002822/ENSG00000266094/ENSG00000075711/ENSG00000125347/ENSG00000107738…
Naive B cells	GO:0050866	negative regulation of cell activation	131	0.507814	1.83747	1.10655e-05	0.000870894	0.000753841	1599	tags=31%, list=14%, signal=26%	ENSG00000072694/ENSG00000135870/ENSG00000240505/ENSG00000104972/ENSG00000115738/ENSG00000123338/ENSG00000134242/ENSG00000177425/ENSG00000081237/ENSG00000196126/ENSG00000175463/ENSG00000000938/ENSG00000105639/ENSG00000175354/ENSG00000114423/ENSG00000011600/ENSG00000163932/ENSG00000197471/ENSG00000066294/ENSG00000163874/ENSG00000168918/ENSG00000153064/ENSG00000135144/ENSG00000186716/ENSG00000002822…
Naive B cells	GO:0019221	cytokine-mediated signaling pathway	275	0.478274	1.83557	1.03359e-05	0.000870894	0.000753841	1887	tags=33%, list=17%, signal=28%	ENSG00000163736/ENSG00000163737/ENSG00000173193/ENSG00000148154/ENSG00000100385/ENSG00000166888/ENSG00000104972/ENSG00000125538/ENSG00000140853/ENSG00000179295/ENSG00000185507/ENSG00000214078/ENSG00000115904/ENSG00000173039/ENSG00000162434/ENSG00000101347/ENSG00000271503/ENSG00000089127/ENSG00000109272/ENSG00000026508/ENSG00000185201/ENSG00000110330/ENSG00000263528/ENSG00000105483/ENSG00000168685…
Naive B cells	GO:0018108	peptidyl-tyrosine phosphorylation	191	0.480703	1.80015	1.06374e-05	0.000870894	0.000753841	2219	tags=37%, list=20%, signal=30%	ENSG00000173193/ENSG00000166483/ENSG00000110651/ENSG00000160691/ENSG00000179295/ENSG00000197943/ENSG00000162434/ENSG00000271503/ENSG00000026508/ENSG00000010810/ENSG00000101336/ENSG00000158517/ENSG00000081237/ENSG00000165025/ENSG00000000938/ENSG00000176444/ENSG00000143322/ENSG00000160255/ENSG00000100784/ENSG00000105639/ENSG00000175354/ENSG00000114423/ENSG00000113263/ENSG00000055332/ENSG00000169032…
Naive B cells	GO:0018212	peptidyl-tyrosine modification	193	0.477427	1.78904	1.06316e-05	0.000870894	0.000753841	2219	tags=37%, list=20%, signal=30%	ENSG00000173193/ENSG00000166483/ENSG00000110651/ENSG00000160691/ENSG00000179295/ENSG00000197943/ENSG00000162434/ENSG00000271503/ENSG00000026508/ENSG00000010810/ENSG00000101336/ENSG00000158517/ENSG00000081237/ENSG00000165025/ENSG00000000938/ENSG00000176444/ENSG00000143322/ENSG00000160255/ENSG00000100784/ENSG00000105639/ENSG00000175354/ENSG00000114423/ENSG00000113263/ENSG00000055332/ENSG00000169032…
Naive B cells	GO:0022409	positive regulation of cell-cell adhesion	224	0.470556	1.78285	1.04955e-05	0.000870894	0.000753841	1348	tags=26%, list=12%, signal=23%	ENSG00000107099/ENSG00000120694/ENSG00000213809/ENSG00000137312/ENSG00000107968/ENSG00000110651/ENSG00000104972/ENSG00000125538/ENSG00000012779/ENSG00000179295/ENSG00000198286/ENSG00000173039/ENSG00000123338/ENSG00000162434/ENSG00000271503/ENSG00000134242/ENSG00000026508/ENSG00000198502/ENSG00000108604/ENSG00000168071/ENSG00000010810/ENSG00000168685/ENSG00000204592/ENSG00000081237/ENSG00000196126…
Naive B cells	GO:0032944	regulation of mononuclear cell proliferation	155	0.483624	1.77842	1.08686e-05	0.000870894	0.000753841	1328	tags=29%, list=12%, signal=26%	ENSG00000072694/ENSG00000135870/ENSG00000110651/ENSG00000240505/ENSG00000104972/ENSG00000125538/ENSG00000198286/ENSG00000115904/ENSG00000123338/ENSG00000271503/ENSG00000134242/ENSG00000168071/ENSG00000177425/ENSG00000100485/ENSG00000204592/ENSG00000081237/ENSG00000196126/ENSG00000165025/ENSG00000203747/ENSG00000168283/ENSG00000106546/ENSG00000173757/ENSG00000160856/ENSG00000105639/ENSG00000114423…
Naive B cells	GO:0050670	regulation of lymphocyte proliferation	153	0.48314	1.77425	1.08859e-05	0.000870894	0.000753841	1328	tags=29%, list=12%, signal=26%	ENSG00000072694/ENSG00000135870/ENSG00000110651/ENSG00000240505/ENSG00000104972/ENSG00000125538/ENSG00000198286/ENSG00000115904/ENSG00000123338/ENSG00000271503/ENSG00000134242/ENSG00000168071/ENSG00000177425/ENSG00000100485/ENSG00000204592/ENSG00000081237/ENSG00000196126/ENSG00000165025/ENSG00000203747/ENSG00000168283/ENSG00000106546/ENSG00000173757/ENSG00000160856/ENSG00000105639/ENSG00000114423…
Naive B cells	GO:0098609	cell-cell adhesion	454	0.451369	1.77117	1.00911e-05	0.000870894	0.000753841	2740	tags=35%, list=24%, signal=27%	ENSG00000163220/ENSG00000179820/ENSG00000107099/ENSG00000120694/ENSG00000072694/ENSG00000145901/ENSG00000213809/ENSG00000137312/ENSG00000135870/ENSG00000107968/ENSG00000143546/ENSG00000110651/ENSG00000104972/ENSG00000125538/ENSG00000012779/ENSG00000160691/ENSG00000179295/ENSG00000072786/ENSG00000198286/ENSG00000173039/ENSG00000123338/ENSG00000162434/ENSG00000271503/ENSG00000134242/ENSG00000026508…
Naive B cells	GO:0022407	regulation of cell-cell adhesion	316	0.457159	1.76728	1.02439e-05	0.000870894	0.000753841	2740	tags=36%, list=24%, signal=28%	ENSG00000179820/ENSG00000107099/ENSG00000120694/ENSG00000072694/ENSG00000213809/ENSG00000137312/ENSG00000135870/ENSG00000107968/ENSG00000110651/ENSG00000104972/ENSG00000125538/ENSG00000012779/ENSG00000179295/ENSG00000198286/ENSG00000173039/ENSG00000123338/ENSG00000162434/ENSG00000271503/ENSG00000134242/ENSG00000026508/ENSG00000198502/ENSG00000108604/ENSG00000168071/ENSG00000010810/ENSG00000106948…
Naive B cells	GO:1903037	regulation of leukocyte cell-cell adhesion	260	0.460072	1.76032	1.03754e-05	0.000870894	0.000753841	2740	tags=37%, list=24%, signal=29%	ENSG00000107099/ENSG00000120694/ENSG00000072694/ENSG00000213809/ENSG00000135870/ENSG00000107968/ENSG00000110651/ENSG00000104972/ENSG00000125538/ENSG00000012779/ENSG00000179295/ENSG00000198286/ENSG00000173039/ENSG00000123338/ENSG00000271503/ENSG00000134242/ENSG00000026508/ENSG00000198502/ENSG00000108604/ENSG00000168071/ENSG00000010810/ENSG00000168685/ENSG00000177425/ENSG00000204592/ENSG00000081237…
Naive B cells	GO:0050727	regulation of inflammatory response	204	0.467259	1.75878	1.05763e-05	0.000870894	0.000753841	1795	tags=27%, list=16%, signal=23%	ENSG00000163220/ENSG00000072694/ENSG00000145901/ENSG00000143546/ENSG00000110651/ENSG00000125538/ENSG00000012779/ENSG00000197943/ENSG00000173039/ENSG00000245532/ENSG00000271503/ENSG00000110330/ENSG00000010810/ENSG00000106948/ENSG00000101336/ENSG00000204592/ENSG00000158517/ENSG00000081237/ENSG00000196126/ENSG00000124333/ENSG00000165025/ENSG00000138623/ENSG00000144802/ENSG00000000938/ENSG00000173757…
Naive B cells	GO:0002764	immune response-regulating signaling pathway	334	0.453223	1.75689	1.02135e-05	0.000870894	0.000753841	1751	tags=30%, list=16%, signal=26%	ENSG00000211892/ENSG00000211895/ENSG00000211890/ENSG00000174123/ENSG00000072694/ENSG00000145901/ENSG00000211893/ENSG00000213809/ENSG00000137312/ENSG00000135870/ENSG00000211897/ENSG00000110651/ENSG00000104972/ENSG00000185507/ENSG00000115310/ENSG00000198286/ENSG00000085265/ENSG00000197943/ENSG00000115904/ENSG00000173039/ENSG00000211592/ENSG00000123338/ENSG00000134242/ENSG00000089127/ENSG00000117280…
Naive B cells	GO:1902105	regulation of leukocyte differentiation	216	0.461991	1.74622	1.05255e-05	0.000870894	0.000753841	2113	tags=33%, list=19%, signal=28%	ENSG00000136997/ENSG00000072694/ENSG00000183864/ENSG00000135870/ENSG00000163737/ENSG00000185862/ENSG00000104972/ENSG00000185507/ENSG00000115738/ENSG00000198286/ENSG00000115904/ENSG00000123338/ENSG00000108604/ENSG00000168685/ENSG00000100485/ENSG00000081237/ENSG00000196126/ENSG00000165025/ENSG00000144802/ENSG00000173757/ENSG00000160856/ENSG00000105639/ENSG00000175354/ENSG00000118260/ENSG00000011600…
Naive B cells	GO:0002366	leukocyte activation involved in immune response	212	0.462073	1.74414	1.0542e-05	0.000870894	0.000753841	2096	tags=33%, list=19%, signal=27%	ENSG00000072694/ENSG00000135870/ENSG00000166888/ENSG00000110651/ENSG00000104972/ENSG00000158481/ENSG00000134516/ENSG00000197943/ENSG00000123338/ENSG00000086730/ENSG00000081237/ENSG00000196126/ENSG00000124333/ENSG00000165025/ENSG00000203747/ENSG00000144802/ENSG00000104998/ENSG00000000938/ENSG00000160255/ENSG00000105639/ENSG00000133789/ENSG00000011600/ENSG00000078596/ENSG00000012061/ENSG00000277632…
Naive B cells	GO:0050870	positive regulation of T cell activation	185	0.466382	1.7415	1.06789e-05	0.000870894	0.000753841	2740	tags=39%, list=24%, signal=30%	ENSG00000107099/ENSG00000120694/ENSG00000213809/ENSG00000107968/ENSG00000110651/ENSG00000104972/ENSG00000125538/ENSG00000179295/ENSG00000198286/ENSG00000123338/ENSG00000271503/ENSG00000134242/ENSG00000198502/ENSG00000108604/ENSG00000168071/ENSG00000010810/ENSG00000168685/ENSG00000204592/ENSG00000081237/ENSG00000196126/ENSG00000165025/ENSG00000144802/ENSG00000168283/ENSG00000173757/ENSG00000143322…
Naive B cells	GO:0002263	cell activation involved in immune response	215	0.460294	1.73908	1.05309e-05	0.000870894	0.000753841	2096	tags=33%, list=19%, signal=27%	ENSG00000072694/ENSG00000135870/ENSG00000166888/ENSG00000110651/ENSG00000104972/ENSG00000158481/ENSG00000134516/ENSG00000197943/ENSG00000123338/ENSG00000086730/ENSG00000081237/ENSG00000196126/ENSG00000124333/ENSG00000165025/ENSG00000203747/ENSG00000144802/ENSG00000104998/ENSG00000000938/ENSG00000160255/ENSG00000105639/ENSG00000133789/ENSG00000011600/ENSG00000078596/ENSG00000012061/ENSG00000277632…
Naive B cells	GO:1903039	positive regulation of leukocyte cell-cell adhesion	203	0.462147	1.73888	1.058e-05	0.000870894	0.000753841	2740	tags=38%, list=24%, signal=30%	ENSG00000107099/ENSG00000120694/ENSG00000213809/ENSG00000107968/ENSG00000110651/ENSG00000104972/ENSG00000125538/ENSG00000012779/ENSG00000179295/ENSG00000198286/ENSG00000173039/ENSG00000123338/ENSG00000271503/ENSG00000134242/ENSG00000026508/ENSG00000198502/ENSG00000108604/ENSG00000168071/ENSG00000010810/ENSG00000168685/ENSG00000204592/ENSG00000081237/ENSG00000196126/ENSG00000165025/ENSG00000144802…
Naive B cells	GO:0002757	immune response-activating signaling pathway	317	0.449409	1.73758	1.02429e-05	0.000870894	0.000753841	1751	tags=30%, list=16%, signal=26%	ENSG00000211892/ENSG00000211895/ENSG00000211890/ENSG00000174123/ENSG00000072694/ENSG00000145901/ENSG00000211893/ENSG00000213809/ENSG00000137312/ENSG00000135870/ENSG00000211897/ENSG00000110651/ENSG00000185507/ENSG00000115310/ENSG00000198286/ENSG00000085265/ENSG00000197943/ENSG00000115904/ENSG00000173039/ENSG00000211592/ENSG00000123338/ENSG00000134242/ENSG00000089127/ENSG00000117280/ENSG00000110330…
Naive B cells	GO:0002443	leukocyte mediated immunity	265	0.452434	1.73303	1.03581e-05	0.000870894	0.000753841	2075	tags=33%, list=18%, signal=28%	ENSG00000072694/ENSG00000213809/ENSG00000180644/ENSG00000100385/ENSG00000166888/ENSG00000110651/ENSG00000104972/ENSG00000125538/ENSG00000158481/ENSG00000185507/ENSG00000197943/ENSG00000123338/ENSG00000198502/ENSG00000204525/ENSG00000086730/ENSG00000168685/ENSG00000120885/ENSG00000204592/ENSG00000081237/ENSG00000196126/ENSG00000124333/ENSG00000165025/ENSG00000196843/ENSG00000203747/ENSG00000144802…
Naive B cells	GO:0002253	activation of immune response	346	0.4461	1.7317	1.01993e-05	0.000870894	0.000753841	1751	tags=29%, list=16%, signal=25%	ENSG00000211892/ENSG00000211895/ENSG00000211890/ENSG00000174123/ENSG00000072694/ENSG00000145901/ENSG00000211893/ENSG00000213809/ENSG00000137312/ENSG00000135870/ENSG00000211897/ENSG00000110651/ENSG00000125538/ENSG00000185507/ENSG00000080824/ENSG00000115310/ENSG00000198286/ENSG00000085265/ENSG00000197943/ENSG00000115904/ENSG00000173039/ENSG00000211592/ENSG00000123338/ENSG00000163564/ENSG00000134242…
Naive B cells	GO:0002683	negative regulation of immune system process	291	0.44946	1.73036	1.0296e-05	0.000870894	0.000753841	1832	tags=29%, list=16%, signal=25%	ENSG00000136997/ENSG00000072694/ENSG00000183864/ENSG00000213809/ENSG00000135870/ENSG00000173193/ENSG00000166888/ENSG00000240505/ENSG00000104972/ENSG00000140853/ENSG00000115738/ENSG00000123338/ENSG00000101347/ENSG00000134242/ENSG00000089127/ENSG00000176994/ENSG00000100599/ENSG00000010810/ENSG00000168685/ENSG00000157514/ENSG00000101336/ENSG00000177425/ENSG00000204592/ENSG00000081237/ENSG00000196126…
Naive B cells	GO:0050863	regulation of T cell activation	264	0.4498	1.7226	1.03617e-05	0.000870894	0.000753841	2740	tags=38%, list=24%, signal=29%	ENSG00000107099/ENSG00000120694/ENSG00000072694/ENSG00000213809/ENSG00000135870/ENSG00000107968/ENSG00000110651/ENSG00000104972/ENSG00000125538/ENSG00000179295/ENSG00000198286/ENSG00000115904/ENSG00000123338/ENSG00000271503/ENSG00000134242/ENSG00000198502/ENSG00000108604/ENSG00000168071/ENSG00000010810/ENSG00000168685/ENSG00000177425/ENSG00000100485/ENSG00000204592/ENSG00000081237/ENSG00000196126…
Naive B cells	GO:0098542	defense response to other organism	664	0.433327	1.71861	1.00218e-05	0.000870894	0.000753841	2674	tags=37%, list=24%, signal=30%	ENSG00000163220/ENSG00000211895/ENSG00000163736/ENSG00000211890/ENSG00000174123/ENSG00000072694/ENSG00000145901/ENSG00000213809/ENSG00000180644/ENSG00000162654/ENSG00000137312/ENSG00000163737/ENSG00000173193/ENSG00000143546/ENSG00000104972/ENSG00000125538/ENSG00000140853/ENSG00000173821/ENSG00000160691/ENSG00000115523/ENSG00000179295/ENSG00000185507/ENSG00000080824/ENSG00000115310/ENSG00000085265…
Naive B cells	GO:0002460	adaptive immune response based on somatic recombination of immune receptors built from immunoglobulin superfamily domains	204	0.455961	1.71625	1.05763e-05	0.000870894	0.000753841	1587	tags=29%, list=14%, signal=25%	ENSG00000072694/ENSG00000180644/ENSG00000135870/ENSG00000100385/ENSG00000166888/ENSG00000110651/ENSG00000104972/ENSG00000125538/ENSG00000158481/ENSG00000185507/ENSG00000123338/ENSG00000198502/ENSG00000204525/ENSG00000168685/ENSG00000120885/ENSG00000204592/ENSG00000081237/ENSG00000196126/ENSG00000196843/ENSG00000203747/ENSG00000144802/ENSG00000104998/ENSG00000106546/ENSG00000105639/ENSG00000133789…
Naive B cells	GO:0006935	chemotaxis	274	0.446874	1.71483	1.03382e-05	0.000870894	0.000753841	2275	tags=33%, list=20%, signal=27%	ENSG00000163220/ENSG00000163736/ENSG00000213809/ENSG00000163737/ENSG00000143546/ENSG00000125538/ENSG00000012779/ENSG00000134516/ENSG00000115904/ENSG00000123338/ENSG00000271503/ENSG00000109272/ENSG00000100599/ENSG00000010810/ENSG00000165025/ENSG00000138623/ENSG00000275302/ENSG00000123358/ENSG00000100030/ENSG00000126524/ENSG00000160255/ENSG00000100784/ENSG00000175354/ENSG00000133789/ENSG00000100600…
Naive B cells	GO:0042330	taxis	274	0.446874	1.71483	1.03382e-05	0.000870894	0.000753841	2275	tags=33%, list=20%, signal=27%	ENSG00000163220/ENSG00000163736/ENSG00000213809/ENSG00000163737/ENSG00000143546/ENSG00000125538/ENSG00000012779/ENSG00000134516/ENSG00000115904/ENSG00000123338/ENSG00000271503/ENSG00000109272/ENSG00000100599/ENSG00000010810/ENSG00000165025/ENSG00000138623/ENSG00000275302/ENSG00000123358/ENSG00000100030/ENSG00000126524/ENSG00000160255/ENSG00000100784/ENSG00000175354/ENSG00000133789/ENSG00000100600…
Naive B cells	GO:0002449	lymphocyte mediated immunity	201	0.455584	1.71282	1.05894e-05	0.000870894	0.000753841	3250	tags=45%, list=29%, signal=33%	ENSG00000072694/ENSG00000213809/ENSG00000180644/ENSG00000100385/ENSG00000166888/ENSG00000110651/ENSG00000104972/ENSG00000125538/ENSG00000158481/ENSG00000185507/ENSG00000123338/ENSG00000198502/ENSG00000204525/ENSG00000168685/ENSG00000120885/ENSG00000204592/ENSG00000081237/ENSG00000196126/ENSG00000124333/ENSG00000196843/ENSG00000203747/ENSG00000144802/ENSG00000104998/ENSG00000106546/ENSG00000173757…
Naive B cells	GO:0050778	positive regulation of immune response	467	0.434148	1.70535	1.00837e-05	0.000870894	0.000753841	1805	tags=28%, list=16%, signal=25%	ENSG00000211892/ENSG00000211895/ENSG00000211890/ENSG00000174123/ENSG00000072694/ENSG00000145901/ENSG00000211893/ENSG00000213809/ENSG00000137312/ENSG00000135870/ENSG00000211897/ENSG00000166888/ENSG00000110651/ENSG00000104972/ENSG00000125538/ENSG00000140853/ENSG00000158481/ENSG00000185507/ENSG00000080824/ENSG00000115310/ENSG00000198286/ENSG00000085265/ENSG00000197943/ENSG00000115904/ENSG00000173039…
Naive B cells	GO:0002684	positive regulation of immune system process	681	0.429486	1.70448	1.00191e-05	0.000870894	0.000753841	2740	tags=37%, list=24%, signal=30%	ENSG00000211892/ENSG00000211895/ENSG00000211890/ENSG00000107099/ENSG00000174123/ENSG00000120694/ENSG00000072694/ENSG00000145901/ENSG00000211893/ENSG00000213809/ENSG00000137312/ENSG00000135870/ENSG00000211897/ENSG00000163737/ENSG00000107968/ENSG00000166888/ENSG00000185862/ENSG00000110651/ENSG00000104972/ENSG00000125538/ENSG00000140853/ENSG00000158481/ENSG00000179295/ENSG00000185507/ENSG00000080824…
Naive B cells	GO:0120039	plasma membrane bounded cell projection morphogenesis	287	0.443004	1.70416	1.03063e-05	0.000870894	0.000753841	2574	tags=33%, list=23%, signal=26%	ENSG00000137312/ENSG00000166483/ENSG00000179295/ENSG00000080824/ENSG00000115310/ENSG00000214078/ENSG00000115904/ENSG00000123338/ENSG00000023902/ENSG00000026508/ENSG00000096384/ENSG00000010810/ENSG00000257923/ENSG00000205302/ENSG00000138623/ENSG00000124486/ENSG00000099331/ENSG00000247596/ENSG00000128245/ENSG00000100784/ENSG00000071054/ENSG00000118515/ENSG00000118260/ENSG00000169032/ENSG00000188906…
Naive B cells	GO:0050900	leukocyte migration	224	0.449209	1.70197	1.04955e-05	0.000870894	0.000753841	1786	tags=28%, list=16%, signal=24%	ENSG00000163220/ENSG00000163736/ENSG00000107099/ENSG00000213809/ENSG00000163737/ENSG00000143546/ENSG00000110651/ENSG00000125538/ENSG00000012779/ENSG00000072786/ENSG00000115904/ENSG00000123338/ENSG00000271503/ENSG00000109272/ENSG00000100599/ENSG00000010810/ENSG00000101336/ENSG00000165025/ENSG00000275302/ENSG00000104998/ENSG00000100030/ENSG00000126524/ENSG00000173757/ENSG00000143322/ENSG00000160255…
Naive B cells	GO:0048858	cell projection morphogenesis	288	0.441873	1.69984	1.0309e-05	0.000870894	0.000753841	2574	tags=33%, list=23%, signal=26%	ENSG00000137312/ENSG00000166483/ENSG00000179295/ENSG00000080824/ENSG00000115310/ENSG00000214078/ENSG00000115904/ENSG00000123338/ENSG00000023902/ENSG00000026508/ENSG00000096384/ENSG00000010810/ENSG00000257923/ENSG00000205302/ENSG00000138623/ENSG00000124486/ENSG00000099331/ENSG00000247596/ENSG00000128245/ENSG00000100784/ENSG00000071054/ENSG00000118515/ENSG00000118260/ENSG00000169032/ENSG00000188906…
Naive B cells	GO:0002250	adaptive immune response	317	0.437474	1.69144	1.02429e-05	0.000870894	0.000753841	1997	tags=32%, list=18%, signal=27%	ENSG00000211892/ENSG00000211895/ENSG00000211890/ENSG00000072694/ENSG00000211893/ENSG00000213809/ENSG00000180644/ENSG00000135870/ENSG00000211897/ENSG00000100385/ENSG00000166888/ENSG00000110651/ENSG00000240505/ENSG00000104972/ENSG00000125538/ENSG00000158481/ENSG00000185507/ENSG00000211592/ENSG00000123338/ENSG00000276045/ENSG00000198502/ENSG00000204525/ENSG00000010810/ENSG00000086730/ENSG00000168685…
Naive B cells	GO:0046649	lymphocyte activation	559	0.427605	1.68846	1.0044e-05	0.000870894	0.000753841	2751	tags=38%, list=25%, signal=30%	ENSG00000067082/ENSG00000107099/ENSG00000120694/ENSG00000072694/ENSG00000213809/ENSG00000180644/ENSG00000135870/ENSG00000107968/ENSG00000100385/ENSG00000166888/ENSG00000110651/ENSG00000240505/ENSG00000104972/ENSG00000125538/ENSG00000158481/ENSG00000179295/ENSG00000115738/ENSG00000198286/ENSG00000134516/ENSG00000197943/ENSG00000115904/ENSG00000123338/ENSG00000271503/ENSG00000134242/ENSG00000171316…
Naive B cells	GO:0042176	regulation of protein catabolic process	265	0.440025	1.68549	1.03581e-05	0.000870894	0.000753841	2007	tags=32%, list=18%, signal=27%	ENSG00000110651/ENSG00000092010/ENSG00000153395/ENSG00000125538/ENSG00000080824/ENSG00000087191/ENSG00000173039/ENSG00000064601/ENSG00000096384/ENSG00000138081/ENSG00000010810/ENSG00000269858/ENSG00000034713/ENSG00000102265/ENSG00000050748/ENSG00000163659/ENSG00000144560/ENSG00000108465/ENSG00000007944/ENSG00000120885/ENSG00000113712/ENSG00000075785/ENSG00000124486/ENSG00000112335/ENSG00000141551…
Naive B cells	GO:0045087	innate immune response	533	0.42632	1.68116	1.00527e-05	0.000870894	0.000753841	2660	tags=37%, list=24%, signal=29%	ENSG00000163220/ENSG00000174123/ENSG00000072694/ENSG00000145901/ENSG00000213809/ENSG00000162654/ENSG00000137312/ENSG00000173193/ENSG00000143546/ENSG00000104972/ENSG00000140853/ENSG00000179295/ENSG00000185507/ENSG00000080824/ENSG00000115310/ENSG00000085265/ENSG00000140368/ENSG00000197943/ENSG00000173039/ENSG00000163564/ENSG00000162434/ENSG00000101347/ENSG00000271503/ENSG00000134242/ENSG00000156515…
Naive B cells	GO:0051249	regulation of lymphocyte activation	354	0.431816	1.67805	1.01866e-05	0.000870894	0.000753841	2740	tags=37%, list=24%, signal=29%	ENSG00000107099/ENSG00000120694/ENSG00000072694/ENSG00000213809/ENSG00000135870/ENSG00000107968/ENSG00000166888/ENSG00000110651/ENSG00000240505/ENSG00000104972/ENSG00000125538/ENSG00000179295/ENSG00000115738/ENSG00000198286/ENSG00000115904/ENSG00000123338/ENSG00000271503/ENSG00000134242/ENSG00000198502/ENSG00000108604/ENSG00000168071/ENSG00000010810/ENSG00000168685/ENSG00000177425/ENSG00000100485…
Naive B cells	GO:0048812	neuron projection morphogenesis	274	0.436305	1.67427	1.03382e-05	0.000870894	0.000753841	2574	tags=32%, list=23%, signal=26%	ENSG00000137312/ENSG00000166483/ENSG00000179295/ENSG00000080824/ENSG00000115310/ENSG00000214078/ENSG00000115904/ENSG00000123338/ENSG00000096384/ENSG00000010810/ENSG00000257923/ENSG00000138623/ENSG00000124486/ENSG00000247596/ENSG00000128245/ENSG00000100784/ENSG00000071054/ENSG00000118515/ENSG00000118260/ENSG00000169032/ENSG00000188906/ENSG00000160305/ENSG00000100697/ENSG00000109756/ENSG00000005810…
Naive B cells	GO:0032990	cell part morphogenesis	305	0.433606	1.67323	1.02677e-05	0.000870894	0.000753841	2589	tags=33%, list=23%, signal=26%	ENSG00000137312/ENSG00000166483/ENSG00000179295/ENSG00000080824/ENSG00000115310/ENSG00000214078/ENSG00000115904/ENSG00000123338/ENSG00000023902/ENSG00000026508/ENSG00000096384/ENSG00000010810/ENSG00000257923/ENSG00000205302/ENSG00000138623/ENSG00000124486/ENSG00000099331/ENSG00000087088/ENSG00000247596/ENSG00000128245/ENSG00000100784/ENSG00000071054/ENSG00000118515/ENSG00000118260/ENSG00000169032…
Naive B cells	GO:0001819	positive regulation of cytokine production	309	0.432958	1.67178	1.02602e-05	0.000870894	0.000753841	2248	tags=33%, list=20%, signal=27%	ENSG00000213809/ENSG00000137312/ENSG00000163737/ENSG00000110651/ENSG00000104972/ENSG00000125538/ENSG00000179295/ENSG00000185507/ENSG00000080824/ENSG00000198286/ENSG00000085265/ENSG00000197943/ENSG00000173039/ENSG00000227507/ENSG00000163564/ENSG00000134242/ENSG00000156515/ENSG00000089127/ENSG00000170348/ENSG00000168071/ENSG00000105483/ENSG00000120885/ENSG00000204592/ENSG00000081237/ENSG00000165025…
Naive B cells	GO:0061564	axon development	205	0.443889	1.67161	1.05705e-05	0.000870894	0.000753841	2574	tags=34%, list=23%, signal=26%	ENSG00000137312/ENSG00000179295/ENSG00000080824/ENSG00000115310/ENSG00000115904/ENSG00000096384/ENSG00000010810/ENSG00000138623/ENSG00000124486/ENSG00000247596/ENSG00000100784/ENSG00000118260/ENSG00000169032/ENSG00000143418/ENSG00000005810/ENSG00000176749/ENSG00000197956/ENSG00000133104/ENSG00000136040/ENSG00000125753/ENSG00000171791/ENSG00000170340/ENSG00000100300/ENSG00000007168/ENSG00000080815…
Naive B cells	GO:0050867	positive regulation of cell activation	274	0.435457	1.67102	1.03382e-05	0.000870894	0.000753841	2740	tags=38%, list=24%, signal=29%	ENSG00000107099/ENSG00000120694/ENSG00000213809/ENSG00000107968/ENSG00000166888/ENSG00000110651/ENSG00000104972/ENSG00000125538/ENSG00000179295/ENSG00000198286/ENSG00000123338/ENSG00000271503/ENSG00000134242/ENSG00000198502/ENSG00000108604/ENSG00000168071/ENSG00000010810/ENSG00000168685/ENSG00000204592/ENSG00000081237/ENSG00000196126/ENSG00000124333/ENSG00000165025/ENSG00000203747/ENSG00000144802…
Naive B cells	GO:0050865	regulation of cell activation	432	0.426292	1.66995	1.01061e-05	0.000870894	0.000753841	2740	tags=37%, list=24%, signal=29%	ENSG00000107099/ENSG00000120694/ENSG00000072694/ENSG00000213809/ENSG00000135870/ENSG00000107968/ENSG00000166888/ENSG00000110651/ENSG00000240505/ENSG00000104972/ENSG00000125538/ENSG00000179295/ENSG00000115738/ENSG00000198286/ENSG00000115904/ENSG00000123338/ENSG00000271503/ENSG00000134242/ENSG00000198502/ENSG00000108604/ENSG00000168071/ENSG00000010810/ENSG00000168685/ENSG00000177425/ENSG00000100485…
Naive B cells	GO:0002694	regulation of leukocyte activation	402	0.427346	1.66932	1.01316e-05	0.000870894	0.000753841	2740	tags=37%, list=24%, signal=29%	ENSG00000107099/ENSG00000120694/ENSG00000072694/ENSG00000213809/ENSG00000135870/ENSG00000107968/ENSG00000166888/ENSG00000110651/ENSG00000240505/ENSG00000104972/ENSG00000125538/ENSG00000179295/ENSG00000115738/ENSG00000198286/ENSG00000115904/ENSG00000123338/ENSG00000271503/ENSG00000134242/ENSG00000198502/ENSG00000108604/ENSG00000168071/ENSG00000010810/ENSG00000168685/ENSG00000177425/ENSG00000100485…
Naive B cells	GO:0002696	positive regulation of leukocyte activation	266	0.435199	1.66736	1.0357e-05	0.000870894	0.000753841	2740	tags=38%, list=24%, signal=29%	ENSG00000107099/ENSG00000120694/ENSG00000213809/ENSG00000107968/ENSG00000166888/ENSG00000110651/ENSG00000104972/ENSG00000125538/ENSG00000179295/ENSG00000198286/ENSG00000123338/ENSG00000271503/ENSG00000134242/ENSG00000198502/ENSG00000108604/ENSG00000168071/ENSG00000010810/ENSG00000168685/ENSG00000204592/ENSG00000081237/ENSG00000196126/ENSG00000124333/ENSG00000165025/ENSG00000203747/ENSG00000144802…
Naive B cells	GO:0050776	regulation of immune response	577	0.421646	1.66655	1.00385e-05	0.000870894	0.000753841	2737	tags=37%, list=24%, signal=29%	ENSG00000211892/ENSG00000211895/ENSG00000211890/ENSG00000174123/ENSG00000072694/ENSG00000145901/ENSG00000211893/ENSG00000213809/ENSG00000137312/ENSG00000135870/ENSG00000211897/ENSG00000173193/ENSG00000166888/ENSG00000110651/ENSG00000104972/ENSG00000125538/ENSG00000140853/ENSG00000158481/ENSG00000179295/ENSG00000185507/ENSG00000080824/ENSG00000115310/ENSG00000198286/ENSG00000085265/ENSG00000197943…
Naive B cells	GO:1903706	regulation of hemopoiesis	274	0.43429	1.66654	1.03382e-05	0.000870894	0.000753841	2113	tags=32%, list=19%, signal=26%	ENSG00000136997/ENSG00000163875/ENSG00000072694/ENSG00000183864/ENSG00000135870/ENSG00000163737/ENSG00000185862/ENSG00000104972/ENSG00000185507/ENSG00000115738/ENSG00000198286/ENSG00000115904/ENSG00000123338/ENSG00000108604/ENSG00000168685/ENSG00000100485/ENSG00000081237/ENSG00000196126/ENSG00000165025/ENSG00000144802/ENSG00000173757/ENSG00000160856/ENSG00000105639/ENSG00000175354/ENSG00000118260…
Naive B cells	GO:0009617	response to bacterium	332	0.429868	1.66581	1.02192e-05	0.000870894	0.000753841	1879	tags=29%, list=17%, signal=25%	ENSG00000163220/ENSG00000211895/ENSG00000163736/ENSG00000211890/ENSG00000174123/ENSG00000072694/ENSG00000145901/ENSG00000213809/ENSG00000162654/ENSG00000163737/ENSG00000143546/ENSG00000104972/ENSG00000125538/ENSG00000140853/ENSG00000173821/ENSG00000160691/ENSG00000115523/ENSG00000197943/ENSG00000173039/ENSG00000271503/ENSG00000134242/ENSG00000089127/ENSG00000171316/ENSG00000109272/ENSG00000117280…
Naive B cells	GO:1902533	positive regulation of intracellular signal transduction	577	0.420403	1.66163	1.00385e-05	0.000870894	0.000753841	1995	tags=29%, list=18%, signal=25%	ENSG00000163220/ENSG00000136997/ENSG00000072694/ENSG00000135870/ENSG00000143546/ENSG00000110651/ENSG00000125538/ENSG00000146192/ENSG00000160691/ENSG00000179295/ENSG00000080824/ENSG00000115310/ENSG00000144746/ENSG00000198286/ENSG00000160584/ENSG00000113369/ENSG00000214078/ENSG00000197943/ENSG00000115904/ENSG00000173039/ENSG00000227507/ENSG00000123338/ENSG00000163564/ENSG00000271503/ENSG00000134242…
Naive B cells	GO:0002252	immune effector process	403	0.422957	1.65235	1.01313e-05	0.000870894	0.000753841	2096	tags=32%, list=19%, signal=27%	ENSG00000072694/ENSG00000213809/ENSG00000180644/ENSG00000135870/ENSG00000100385/ENSG00000166888/ENSG00000110651/ENSG00000104972/ENSG00000125538/ENSG00000158481/ENSG00000185507/ENSG00000085265/ENSG00000134516/ENSG00000197943/ENSG00000123338/ENSG00000134242/ENSG00000156515/ENSG00000198502/ENSG00000204525/ENSG00000010810/ENSG00000086730/ENSG00000168685/ENSG00000101336/ENSG00000120885/ENSG00000204592…
Naive B cells	GO:0042113	B cell activation	204	0.438761	1.65151	1.05763e-05	0.000870894	0.000753841	2040	tags=33%, list=18%, signal=28%	ENSG00000067082/ENSG00000072694/ENSG00000135870/ENSG00000166888/ENSG00000110651/ENSG00000240505/ENSG00000115738/ENSG00000198286/ENSG00000197943/ENSG00000123338/ENSG00000086730/ENSG00000168685/ENSG00000177425/ENSG00000130775/ENSG00000081237/ENSG00000165025/ENSG00000175463/ENSG00000178951/ENSG00000144802/ENSG00000168283/ENSG00000104998/ENSG00000087088/ENSG00000106546/ENSG00000095585/ENSG00000173757…
Naive B cells	GO:0042110	T cell activation	392	0.422893	1.65033	1.01421e-05	0.000870894	0.000753841	2751	tags=36%, list=25%, signal=29%	ENSG00000107099/ENSG00000120694/ENSG00000072694/ENSG00000213809/ENSG00000135870/ENSG00000107968/ENSG00000166888/ENSG00000110651/ENSG00000104972/ENSG00000125538/ENSG00000158481/ENSG00000179295/ENSG00000198286/ENSG00000134516/ENSG00000115904/ENSG00000123338/ENSG00000271503/ENSG00000134242/ENSG00000171316/ENSG00000026508/ENSG00000198502/ENSG00000108604/ENSG00000168071/ENSG00000117280/ENSG00000010810…
Naive B cells	GO:0051607	defense response to virus	213	0.436901	1.64979	1.05363e-05	0.000870894	0.000753841	1946	tags=33%, list=17%, signal=28%	ENSG00000180644/ENSG00000104972/ENSG00000125538/ENSG00000140853/ENSG00000185507/ENSG00000080824/ENSG00000173039/ENSG00000101347/ENSG00000134242/ENSG00000089127/ENSG00000185201/ENSG00000105939/ENSG00000263528/ENSG00000105483/ENSG00000185885/ENSG00000140678/ENSG00000081237/ENSG00000104765/ENSG00000121060/ENSG00000169871/ENSG00000181481/ENSG00000157601/ENSG00000055332/ENSG00000187608/ENSG00000136560…
Naive B cells	GO:0140546	defense response to symbiont	213	0.436901	1.64979	1.05363e-05	0.000870894	0.000753841	1946	tags=33%, list=17%, signal=28%	ENSG00000180644/ENSG00000104972/ENSG00000125538/ENSG00000140853/ENSG00000185507/ENSG00000080824/ENSG00000173039/ENSG00000101347/ENSG00000134242/ENSG00000089127/ENSG00000185201/ENSG00000105939/ENSG00000263528/ENSG00000105483/ENSG00000185885/ENSG00000140678/ENSG00000081237/ENSG00000104765/ENSG00000121060/ENSG00000169871/ENSG00000181481/ENSG00000157601/ENSG00000055332/ENSG00000187608/ENSG00000136560…
Naive B cells	GO:0045321	leukocyte activation	642	0.416199	1.64926	1.00249e-05	0.000870894	0.000753841	2751	tags=36%, list=25%, signal=29%	ENSG00000067082/ENSG00000107099/ENSG00000120694/ENSG00000072694/ENSG00000213809/ENSG00000180644/ENSG00000135870/ENSG00000107968/ENSG00000100385/ENSG00000166888/ENSG00000110651/ENSG00000240505/ENSG00000104972/ENSG00000125538/ENSG00000158481/ENSG00000179295/ENSG00000115738/ENSG00000198286/ENSG00000134516/ENSG00000197943/ENSG00000115904/ENSG00000123338/ENSG00000271503/ENSG00000134242/ENSG00000171316…
Naive B cells	GO:0045785	positive regulation of cell adhesion	302	0.427229	1.64779	1.02738e-05	0.000870894	0.000753841	1983	tags=28%, list=18%, signal=24%	ENSG00000179820/ENSG00000107099/ENSG00000120694/ENSG00000213809/ENSG00000137312/ENSG00000107968/ENSG00000110651/ENSG00000104972/ENSG00000125538/ENSG00000012779/ENSG00000179295/ENSG00000198286/ENSG00000173039/ENSG00000123338/ENSG00000162434/ENSG00000271503/ENSG00000134242/ENSG00000152818/ENSG00000026508/ENSG00000198502/ENSG00000108604/ENSG00000168071/ENSG00000010810/ENSG00000168685/ENSG00000119185…
Naive B cells	GO:0032101	regulation of response to external stimulus	603	0.414482	1.64011	1.00327e-05	0.000870894	0.000753841	3048	tags=38%, list=27%, signal=29%	ENSG00000163220/ENSG00000174123/ENSG00000072694/ENSG00000145901/ENSG00000213809/ENSG00000137312/ENSG00000173193/ENSG00000143546/ENSG00000110651/ENSG00000104972/ENSG00000125538/ENSG00000140853/ENSG00000012779/ENSG00000179295/ENSG00000185507/ENSG00000080824/ENSG00000115310/ENSG00000085265/ENSG00000197943/ENSG00000173039/ENSG00000245532/ENSG00000123338/ENSG00000163564/ENSG00000101347/ENSG00000271503…
Naive B cells	GO:0032989	cellular component morphogenesis	344	0.421721	1.63659	1.02031e-05	0.000870894	0.000753841	2589	tags=32%, list=23%, signal=25%	ENSG00000137312/ENSG00000166483/ENSG00000179295/ENSG00000080824/ENSG00000115310/ENSG00000214078/ENSG00000115904/ENSG00000123338/ENSG00000023902/ENSG00000026508/ENSG00000096384/ENSG00000010810/ENSG00000257923/ENSG00000205302/ENSG00000003402/ENSG00000138623/ENSG00000124486/ENSG00000099331/ENSG00000087088/ENSG00000247596/ENSG00000128245/ENSG00000100784/ENSG00000071054/ENSG00000118515/ENSG00000118260…
Naive B cells	GO:0001775	cell activation	720	0.411645	1.63549	1.00146e-05	0.000870894	0.000753841	2751	tags=35%, list=25%, signal=28%	ENSG00000067082/ENSG00000107099/ENSG00000120694/ENSG00000072694/ENSG00000213809/ENSG00000180644/ENSG00000135870/ENSG00000163737/ENSG00000107968/ENSG00000100385/ENSG00000166888/ENSG00000110651/ENSG00000240505/ENSG00000104972/ENSG00000125538/ENSG00000158481/ENSG00000179295/ENSG00000115738/ENSG00000198286/ENSG00000134516/ENSG00000197943/ENSG00000115904/ENSG00000123338/ENSG00000271503/ENSG00000134242…
Naive B cells	GO:0051251	positive regulation of lymphocyte activation	243	0.428275	1.63157	1.0427e-05	0.000870894	0.000753841	2740	tags=37%, list=24%, signal=29%	ENSG00000107099/ENSG00000120694/ENSG00000213809/ENSG00000107968/ENSG00000166888/ENSG00000110651/ENSG00000104972/ENSG00000125538/ENSG00000179295/ENSG00000198286/ENSG00000123338/ENSG00000271503/ENSG00000134242/ENSG00000198502/ENSG00000108604/ENSG00000168071/ENSG00000010810/ENSG00000168685/ENSG00000204592/ENSG00000081237/ENSG00000196126/ENSG00000165025/ENSG00000203747/ENSG00000144802/ENSG00000168283…
Naive B cells	GO:0000902	cell morphogenesis	453	0.415807	1.63146	1.00924e-05	0.000870894	0.000753841	2610	tags=32%, list=23%, signal=26%	ENSG00000137312/ENSG00000166483/ENSG00000146192/ENSG00000179295/ENSG00000080824/ENSG00000115310/ENSG00000214078/ENSG00000115904/ENSG00000123338/ENSG00000023902/ENSG00000113140/ENSG00000026508/ENSG00000096384/ENSG00000010810/ENSG00000168685/ENSG00000101336/ENSG00000213445/ENSG00000257923/ENSG00000120885/ENSG00000205302/ENSG00000197622/ENSG00000075539/ENSG00000138623/ENSG00000124486/ENSG00000099331…
Naive B cells	GO:0051345	positive regulation of hydrolase activity	343	0.420262	1.63071	1.02045e-05	0.000870894	0.000753841	1689	tags=26%, list=15%, signal=23%	ENSG00000163220/ENSG00000136997/ENSG00000107099/ENSG00000159314/ENSG00000143546/ENSG00000092010/ENSG00000125910/ENSG00000144746/ENSG00000117984/ENSG00000115904/ENSG00000271503/ENSG00000058272/ENSG00000096384/ENSG00000176994/ENSG00000197226/ENSG00000071189/ENSG00000010810/ENSG00000105483/ENSG00000180448/ENSG00000169756/ENSG00000213445/ENSG00000100485/ENSG00000114446/ENSG00000081237/ENSG00000165025…
Naive B cells	GO:0032102	negative regulation of response to external stimulus	220	0.430798	1.63014	1.05154e-05	0.000870894	0.000753841	2695	tags=36%, list=24%, signal=28%	ENSG00000072694/ENSG00000213809/ENSG00000173193/ENSG00000104972/ENSG00000140853/ENSG00000012779/ENSG00000101347/ENSG00000134242/ENSG00000089127/ENSG00000100599/ENSG00000010810/ENSG00000105483/ENSG00000101336/ENSG00000204592/ENSG00000081237/ENSG00000196126/ENSG00000165025/ENSG00000138623/ENSG00000000938/ENSG00000176845/ENSG00000175354/ENSG00000163932/ENSG00000187608/ENSG00000234745/ENSG00000112343…
Naive B cells	GO:0043410	positive regulation of MAPK cascade	235	0.428463	1.62875	1.04559e-05	0.000870894	0.000753841	2139	tags=28%, list=19%, signal=23%	ENSG00000072694/ENSG00000110651/ENSG00000125538/ENSG00000146192/ENSG00000160691/ENSG00000179295/ENSG00000144746/ENSG00000197943/ENSG00000271503/ENSG00000134242/ENSG00000026508/ENSG00000106799/ENSG00000064687/ENSG00000158517/ENSG00000081237/ENSG00000196126/ENSG00000165025/ENSG00000003402/ENSG00000138623/ENSG00000275302/ENSG00000160856/ENSG00000055332/ENSG00000169032/ENSG00000149177/ENSG00000188906…
Naive B cells	GO:0031347	regulation of defense response	457	0.414328	1.62608	1.00903e-05	0.000870894	0.000753841	3048	tags=38%, list=27%, signal=29%	ENSG00000163220/ENSG00000174123/ENSG00000072694/ENSG00000145901/ENSG00000213809/ENSG00000137312/ENSG00000173193/ENSG00000143546/ENSG00000110651/ENSG00000104972/ENSG00000125538/ENSG00000140853/ENSG00000012779/ENSG00000179295/ENSG00000185507/ENSG00000080824/ENSG00000115310/ENSG00000085265/ENSG00000197943/ENSG00000173039/ENSG00000245532/ENSG00000163564/ENSG00000101347/ENSG00000271503/ENSG00000134242…
Naive B cells	GO:0043087	regulation of GTPase activity	223	0.42707	1.61755	1.05009e-05	0.000870894	0.000753841	1732	tags=27%, list=15%, signal=24%	ENSG00000107099/ENSG00000123329/ENSG00000159314/ENSG00000213809/ENSG00000146192/ENSG00000115904/ENSG00000271503/ENSG00000176994/ENSG00000197226/ENSG00000071189/ENSG00000180448/ENSG00000119185/ENSG00000169756/ENSG00000213445/ENSG00000100485/ENSG00000175463/ENSG00000116191/ENSG00000275302/ENSG00000213465/ENSG00000186635/ENSG00000071054/ENSG00000130396/ENSG00000114423/ENSG00000169220/ENSG00000188906…
Naive B cells	GO:0002831	regulation of response to biotic stimulus	325	0.417821	1.61747	1.02297e-05	0.000870894	0.000753841	2660	tags=36%, list=24%, signal=28%	ENSG00000174123/ENSG00000072694/ENSG00000145901/ENSG00000213809/ENSG00000137312/ENSG00000173193/ENSG00000104972/ENSG00000125538/ENSG00000140853/ENSG00000179295/ENSG00000185507/ENSG00000080824/ENSG00000115310/ENSG00000085265/ENSG00000197943/ENSG00000173039/ENSG00000163564/ENSG00000101347/ENSG00000271503/ENSG00000134242/ENSG00000089127/ENSG00000186834/ENSG00000110330/ENSG00000010810/ENSG00000263528…
Naive B cells	GO:0007155	cell adhesion	692	0.405238	1.60879	1.00181e-05	0.000870894	0.000753841	2813	tags=34%, list=25%, signal=27%	ENSG00000163220/ENSG00000179820/ENSG00000107099/ENSG00000120694/ENSG00000072694/ENSG00000145901/ENSG00000213809/ENSG00000137312/ENSG00000135870/ENSG00000107968/ENSG00000163346/ENSG00000143546/ENSG00000110651/ENSG00000104972/ENSG00000125538/ENSG00000012779/ENSG00000160691/ENSG00000179295/ENSG00000072786/ENSG00000198286/ENSG00000140368/ENSG00000173039/ENSG00000123338/ENSG00000162434/ENSG00000271503…
Naive B cells	GO:0001817	regulation of cytokine production	478	0.40824	1.60462	1.00784e-05	0.000870894	0.000753841	2644	tags=35%, list=24%, signal=28%	ENSG00000072694/ENSG00000213809/ENSG00000137312/ENSG00000163737/ENSG00000110651/ENSG00000104972/ENSG00000125538/ENSG00000012779/ENSG00000179295/ENSG00000185507/ENSG00000080824/ENSG00000198286/ENSG00000085265/ENSG00000197943/ENSG00000173039/ENSG00000227507/ENSG00000123338/ENSG00000163564/ENSG00000134242/ENSG00000156515/ENSG00000089127/ENSG00000170348/ENSG00000168071/ENSG00000096384/ENSG00000105483…
Naive B cells	GO:0001816	cytokine production	487	0.40611	1.59728	1.00714e-05	0.000870894	0.000753841	2644	tags=35%, list=24%, signal=28%	ENSG00000072694/ENSG00000213809/ENSG00000137312/ENSG00000163737/ENSG00000110651/ENSG00000104972/ENSG00000125538/ENSG00000012779/ENSG00000179295/ENSG00000185507/ENSG00000080824/ENSG00000198286/ENSG00000085265/ENSG00000197943/ENSG00000173039/ENSG00000227507/ENSG00000123338/ENSG00000163564/ENSG00000134242/ENSG00000156515/ENSG00000089127/ENSG00000170348/ENSG00000168071/ENSG00000096384/ENSG00000105483…
Naive B cells	GO:0030155	regulation of cell adhesion	469	0.406189	1.59578	1.00814e-05	0.000870894	0.000753841	2619	tags=32%, list=23%, signal=26%	ENSG00000179820/ENSG00000107099/ENSG00000120694/ENSG00000072694/ENSG00000213809/ENSG00000137312/ENSG00000135870/ENSG00000107968/ENSG00000110651/ENSG00000104972/ENSG00000125538/ENSG00000012779/ENSG00000179295/ENSG00000198286/ENSG00000173039/ENSG00000123338/ENSG00000162434/ENSG00000271503/ENSG00000134242/ENSG00000058272/ENSG00000152818/ENSG00000026508/ENSG00000198502/ENSG00000108604/ENSG00000168071…
Naive B cells	GO:0032103	positive regulation of response to external stimulus	352	0.410058	1.59318	1.0187e-05	0.000870894	0.000753841	3048	tags=38%, list=27%, signal=29%	ENSG00000163220/ENSG00000174123/ENSG00000145901/ENSG00000213809/ENSG00000137312/ENSG00000143546/ENSG00000110651/ENSG00000125538/ENSG00000140853/ENSG00000185507/ENSG00000080824/ENSG00000115310/ENSG00000085265/ENSG00000197943/ENSG00000173039/ENSG00000245532/ENSG00000123338/ENSG00000163564/ENSG00000271503/ENSG00000134242/ENSG00000089127/ENSG00000186834/ENSG00000110330/ENSG00000010810/ENSG00000263528…
Naive B cells	GO:0000904	cell morphogenesis involved in differentiation	282	0.4137	1.58998	1.03191e-05	0.000870894	0.000753841	2610	tags=30%, list=23%, signal=24%	ENSG00000137312/ENSG00000179295/ENSG00000080824/ENSG00000115310/ENSG00000115904/ENSG00000096384/ENSG00000010810/ENSG00000213445/ENSG00000257923/ENSG00000138623/ENSG00000124486/ENSG00000247596/ENSG00000128245/ENSG00000100784/ENSG00000118260/ENSG00000169032/ENSG00000188906/ENSG00000160305/ENSG00000185043/ENSG00000109756/ENSG00000005810/ENSG00000110911/ENSG00000176749/ENSG00000197956/ENSG00000133104…
Naive B cells	GO:0006954	inflammatory response	430	0.405934	1.58986	1.01094e-05	0.000870894	0.000753841	1751	tags=25%, list=16%, signal=22%	ENSG00000163220/ENSG00000163736/ENSG00000174123/ENSG00000072694/ENSG00000145901/ENSG00000168297/ENSG00000163737/ENSG00000163346/ENSG00000143546/ENSG00000110651/ENSG00000125538/ENSG00000012779/ENSG00000140368/ENSG00000197943/ENSG00000173039/ENSG00000245532/ENSG00000271503/ENSG00000156515/ENSG00000109272/ENSG00000026508/ENSG00000110330/ENSG00000010810/ENSG00000105483/ENSG00000106948/ENSG00000102265…
Naive B cells	GO:0071345	cellular response to cytokine stimulus	481	0.403989	1.58824	1.0077e-05	0.000870894	0.000753841	3240	tags=42%, list=29%, signal=32%	ENSG00000163736/ENSG00000107099/ENSG00000162654/ENSG00000135870/ENSG00000163737/ENSG00000173193/ENSG00000148154/ENSG00000143321/ENSG00000100385/ENSG00000166888/ENSG00000104972/ENSG00000125538/ENSG00000140853/ENSG00000179295/ENSG00000185507/ENSG00000214078/ENSG00000115904/ENSG00000173039/ENSG00000163564/ENSG00000162434/ENSG00000101347/ENSG00000271503/ENSG00000089127/ENSG00000109272/ENSG00000026508…
Naive B cells	GO:0043549	regulation of kinase activity	414	0.405798	1.58702	1.01225e-05	0.000870894	0.000753841	2667	tags=34%, list=24%, signal=27%	ENSG00000121716/ENSG00000129355/ENSG00000145016/ENSG00000110651/ENSG00000125538/ENSG00000140853/ENSG00000146192/ENSG00000160691/ENSG00000080824/ENSG00000115904/ENSG00000271503/ENSG00000134242/ENSG00000096384/ENSG00000176994/ENSG00000114166/ENSG00000167470/ENSG00000186834/ENSG00000118971/ENSG00000119185/ENSG00000108465/ENSG00000151726/ENSG00000120885/ENSG00000158517/ENSG00000081237/ENSG00000150867…
Naive B cells	GO:0045859	regulation of protein kinase activity	363	0.407452	1.58504	1.01731e-05	0.000870894	0.000753841	2340	tags=31%, list=21%, signal=25%	ENSG00000121716/ENSG00000129355/ENSG00000125538/ENSG00000146192/ENSG00000160691/ENSG00000080824/ENSG00000115904/ENSG00000271503/ENSG00000134242/ENSG00000096384/ENSG00000176994/ENSG00000114166/ENSG00000186834/ENSG00000118971/ENSG00000119185/ENSG00000108465/ENSG00000151726/ENSG00000120885/ENSG00000158517/ENSG00000081237/ENSG00000115649/ENSG00000058668/ENSG00000165025/ENSG00000000938/ENSG00000161010…
Naive B cells	GO:0051336	regulation of hydrolase activity	557	0.399735	1.57825	1.00444e-05	0.000870894	0.000753841	1732	tags=26%, list=15%, signal=23%	ENSG00000163220/ENSG00000136997/ENSG00000107099/ENSG00000123329/ENSG00000159314/ENSG00000129355/ENSG00000213809/ENSG00000143546/ENSG00000092010/ENSG00000146192/ENSG00000125910/ENSG00000164733/ENSG00000144746/ENSG00000117984/ENSG00000115904/ENSG00000123338/ENSG00000271503/ENSG00000058272/ENSG00000089127/ENSG00000026508/ENSG00000170348/ENSG00000096384/ENSG00000176994/ENSG00000197226/ENSG00000071189…
Naive B cells	GO:0048667	cell morphogenesis involved in neuron differentiation	243	0.413748	1.57623	1.0427e-05	0.000870894	0.000753841	2574	tags=31%, list=23%, signal=24%	ENSG00000137312/ENSG00000179295/ENSG00000080824/ENSG00000115310/ENSG00000115904/ENSG00000096384/ENSG00000010810/ENSG00000257923/ENSG00000138623/ENSG00000124486/ENSG00000247596/ENSG00000128245/ENSG00000100784/ENSG00000118260/ENSG00000169032/ENSG00000188906/ENSG00000160305/ENSG00000109756/ENSG00000005810/ENSG00000110911/ENSG00000176749/ENSG00000197956/ENSG00000133104/ENSG00000136040/ENSG00000125753…
Naive B cells	GO:0045088	regulation of innate immune response	269	0.411132	1.57621	1.03456e-05	0.000870894	0.000753841	2660	tags=35%, list=24%, signal=27%	ENSG00000174123/ENSG00000072694/ENSG00000145901/ENSG00000213809/ENSG00000137312/ENSG00000173193/ENSG00000104972/ENSG00000140853/ENSG00000179295/ENSG00000185507/ENSG00000080824/ENSG00000115310/ENSG00000085265/ENSG00000197943/ENSG00000173039/ENSG00000163564/ENSG00000101347/ENSG00000271503/ENSG00000134242/ENSG00000089127/ENSG00000186834/ENSG00000110330/ENSG00000010810/ENSG00000263528/ENSG00000101336…
Naive B cells	GO:0060627	regulation of vesicle-mediated transport	313	0.407923	1.5762	1.02516e-05	0.000870894	0.000753841	2580	tags=33%, list=23%, signal=26%	ENSG00000072694/ENSG00000137312/ENSG00000103769/ENSG00000100385/ENSG00000145016/ENSG00000104972/ENSG00000125538/ENSG00000085265/ENSG00000134516/ENSG00000197943/ENSG00000110047/ENSG00000123338/ENSG00000101152/ENSG00000158109/ENSG00000161203/ENSG00000117280/ENSG00000176994/ENSG00000100599/ENSG00000064687/ENSG00000101336/ENSG00000120885/ENSG00000081237/ENSG00000077044/ENSG00000124333/ENSG00000165025…
Naive B cells	GO:0002521	leukocyte differentiation	410	0.402152	1.57219	1.01248e-05	0.000870894	0.000753841	2751	tags=36%, list=25%, signal=28%	ENSG00000067082/ENSG00000136997/ENSG00000072694/ENSG00000183864/ENSG00000135870/ENSG00000163737/ENSG00000166888/ENSG00000185862/ENSG00000110651/ENSG00000104972/ENSG00000125538/ENSG00000185507/ENSG00000115738/ENSG00000198286/ENSG00000134516/ENSG00000197943/ENSG00000115904/ENSG00000123338/ENSG00000134242/ENSG00000171316/ENSG00000108604/ENSG00000168685/ENSG00000100485/ENSG00000081237/ENSG00000196126…
Naive B cells	GO:0007169	transmembrane receptor protein tyrosine kinase signaling pathway	312	0.406417	1.57009	1.0254e-05	0.000870894	0.000753841	2371	tags=34%, list=21%, signal=27%	ENSG00000121716/ENSG00000265972/ENSG00000166888/ENSG00000125538/ENSG00000160691/ENSG00000179295/ENSG00000115310/ENSG00000117984/ENSG00000115904/ENSG00000149212/ENSG00000010810/ENSG00000107372/ENSG00000163659/ENSG00000101336/ENSG00000072135/ENSG00000100485/ENSG00000158517/ENSG00000077044/ENSG00000150867/ENSG00000165025/ENSG00000075785/ENSG00000170873/ENSG00000276293/ENSG00000135404/ENSG00000000938…
Naive B cells	GO:0043408	regulation of MAPK cascade	348	0.403862	1.56821	1.01945e-05	0.000870894	0.000753841	2139	tags=28%, list=19%, signal=23%	ENSG00000136997/ENSG00000072694/ENSG00000145901/ENSG00000110651/ENSG00000125538/ENSG00000146192/ENSG00000160691/ENSG00000179295/ENSG00000144746/ENSG00000197943/ENSG00000271503/ENSG00000134242/ENSG00000026508/ENSG00000106799/ENSG00000064687/ENSG00000119185/ENSG00000108465/ENSG00000158517/ENSG00000081237/ENSG00000196126/ENSG00000165025/ENSG00000175463/ENSG00000003402/ENSG00000138623/ENSG00000275302…
Naive B cells	GO:0040011	locomotion	659	0.390795	1.54963	1.00223e-05	0.000870894	0.000753841	1762	tags=25%, list=16%, signal=22%	ENSG00000163220/ENSG00000179820/ENSG00000163736/ENSG00000107099/ENSG00000213809/ENSG00000163737/ENSG00000103769/ENSG00000143546/ENSG00000110651/ENSG00000125538/ENSG00000012779/ENSG00000072786/ENSG00000115310/ENSG00000113369/ENSG00000134516/ENSG00000197943/ENSG00000115904/ENSG00000123338/ENSG00000271503/ENSG00000113140/ENSG00000109272/ENSG00000106799/ENSG00000100599/ENSG00000101040/ENSG00000010810…
Naive B cells	GO:0034097	response to cytokine	547	0.392596	1.54941	1.00454e-05	0.000870894	0.000753841	2851	tags=38%, list=25%, signal=30%	ENSG00000163736/ENSG00000107099/ENSG00000162654/ENSG00000135870/ENSG00000163737/ENSG00000173193/ENSG00000148154/ENSG00000143321/ENSG00000100385/ENSG00000166888/ENSG00000104972/ENSG00000125538/ENSG00000140853/ENSG00000179295/ENSG00000185507/ENSG00000214078/ENSG00000115904/ENSG00000173039/ENSG00000163564/ENSG00000162434/ENSG00000101347/ENSG00000271503/ENSG00000089127/ENSG00000109272/ENSG00000026508…
Naive B cells	GO:0060284	regulation of cell development	466	0.390104	1.53223	1.00834e-05	0.000870894	0.000753841	2619	tags=33%, list=23%, signal=26%	ENSG00000136997/ENSG00000163875/ENSG00000072694/ENSG00000183864/ENSG00000135870/ENSG00000163737/ENSG00000185862/ENSG00000104972/ENSG00000125538/ENSG00000185507/ENSG00000115738/ENSG00000115310/ENSG00000198286/ENSG00000115904/ENSG00000123338/ENSG00000171316/ENSG00000108604/ENSG00000168685/ENSG00000257923/ENSG00000100485/ENSG00000081237/ENSG00000196126/ENSG00000165025/ENSG00000138623/ENSG00000146425…
Naive B cells	GO:0051241	negative regulation of multicellular organismal process	555	0.385572	1.5222	1.00448e-05	0.000870894	0.000753841	1795	tags=25%, list=16%, signal=22%	ENSG00000136997/ENSG00000072694/ENSG00000183864/ENSG00000135870/ENSG00000163737/ENSG00000263001/ENSG00000240505/ENSG00000104972/ENSG00000125538/ENSG00000012779/ENSG00000156675/ENSG00000113441/ENSG00000179295/ENSG00000115738/ENSG00000115310/ENSG00000113369/ENSG00000123338/ENSG00000134242/ENSG00000089127/ENSG00000113140/ENSG00000106799/ENSG00000096384/ENSG00000075142/ENSG00000105483/ENSG00000119185…
Naive B cells	GO:0001934	positive regulation of protein phosphorylation	361	0.390331	1.51799	1.01776e-05	0.000870894	0.000753841	2340	tags=32%, list=21%, signal=27%	ENSG00000121716/ENSG00000114503/ENSG00000137312/ENSG00000173193/ENSG00000110651/ENSG00000125538/ENSG00000146192/ENSG00000179295/ENSG00000080824/ENSG00000197943/ENSG00000271503/ENSG00000026508/ENSG00000106799/ENSG00000096384/ENSG00000010810/ENSG00000118971/ENSG00000119185/ENSG00000114416/ENSG00000151726/ENSG00000120885/ENSG00000158517/ENSG00000081237/ENSG00000196126/ENSG00000058668/ENSG00000165025…
Naive B cells	GO:0001932	regulation of protein phosphorylation	588	0.382656	1.51311	1.00358e-05	0.000870894	0.000753841	2340	tags=31%, list=21%, signal=26%	ENSG00000121716/ENSG00000179820/ENSG00000114503/ENSG00000129355/ENSG00000137312/ENSG00000173193/ENSG00000175215/ENSG00000110651/ENSG00000125538/ENSG00000146192/ENSG00000160691/ENSG00000179295/ENSG00000080824/ENSG00000197943/ENSG00000115904/ENSG00000271503/ENSG00000134242/ENSG00000026508/ENSG00000106799/ENSG00000096384/ENSG00000176994/ENSG00000114166/ENSG00000186834/ENSG00000010810/ENSG00000118971…
Naive B cells	GO:0043085	positive regulation of catalytic activity	651	0.380594	1.50865	1.00252e-05	0.000870894	0.000753841	2614	tags=31%, list=23%, signal=25%	ENSG00000163220/ENSG00000121716/ENSG00000136997/ENSG00000107099/ENSG00000159314/ENSG00000143546/ENSG00000110651/ENSG00000092010/ENSG00000125538/ENSG00000146192/ENSG00000125910/ENSG00000080824/ENSG00000144746/ENSG00000113369/ENSG00000117984/ENSG00000115904/ENSG00000271503/ENSG00000276045/ENSG00000058272/ENSG00000096384/ENSG00000176994/ENSG00000197226/ENSG00000071189/ENSG00000010810/ENSG00000105483…
Naive B cells	GO:0030097	hemopoiesis	621	0.380842	1.50797	1.00276e-05	0.000870894	0.000753841	3235	tags=39%, list=29%, signal=30%	ENSG00000067082/ENSG00000136997/ENSG00000163875/ENSG00000072694/ENSG00000183864/ENSG00000135870/ENSG00000163737/ENSG00000163346/ENSG00000166888/ENSG00000185862/ENSG00000110651/ENSG00000240505/ENSG00000104972/ENSG00000125538/ENSG00000179295/ENSG00000185507/ENSG00000115738/ENSG00000198286/ENSG00000134516/ENSG00000197943/ENSG00000115904/ENSG00000123338/ENSG00000134242/ENSG00000171316/ENSG00000108604…
Naive B cells	GO:0032880	regulation of protein localization	555	0.381508	1.50616	1.00448e-05	0.000870894	0.000753841	2356	tags=32%, list=21%, signal=27%	ENSG00000110090/ENSG00000109971/ENSG00000110651/ENSG00000125538/ENSG00000012779/ENSG00000156675/ENSG00000179295/ENSG00000080824/ENSG00000115310/ENSG00000117984/ENSG00000198258/ENSG00000163564/ENSG00000184900/ENSG00000271503/ENSG00000276045/ENSG00000170348/ENSG00000096384/ENSG00000161203/ENSG00000117280/ENSG00000167470/ENSG00000148175/ENSG00000010810/ENSG00000075142/ENSG00000172057/ENSG00000064687…
Naive B cells	GO:0042325	regulation of phosphorylation	672	0.37611	1.49209	1.00209e-05	0.000870894	0.000753841	2373	tags=31%, list=21%, signal=26%	ENSG00000121716/ENSG00000179820/ENSG00000114503/ENSG00000129355/ENSG00000137312/ENSG00000173193/ENSG00000175215/ENSG00000145016/ENSG00000110651/ENSG00000125538/ENSG00000140853/ENSG00000146192/ENSG00000160691/ENSG00000179295/ENSG00000080824/ENSG00000197943/ENSG00000115904/ENSG00000123338/ENSG00000271503/ENSG00000134242/ENSG00000026508/ENSG00000106799/ENSG00000096384/ENSG00000176994/ENSG00000114166…
Naive B cells	GO:0031401	positive regulation of protein modification process	559	0.376899	1.48824	1.0044e-05	0.000870894	0.000753841	2230	tags=31%, list=20%, signal=26%	ENSG00000121716/ENSG00000114503/ENSG00000145901/ENSG00000137312/ENSG00000173193/ENSG00000110651/ENSG00000125538/ENSG00000146192/ENSG00000179295/ENSG00000080824/ENSG00000124795/ENSG00000113369/ENSG00000197943/ENSG00000271503/ENSG00000134242/ENSG00000058272/ENSG00000026508/ENSG00000106799/ENSG00000096384/ENSG00000110330/ENSG00000010810/ENSG00000118971/ENSG00000119185/ENSG00000114416/ENSG00000050748…
Naive B cells	GO:0016477	cell migration	736	0.368837	1.46602	1.00138e-05	0.000870894	0.000753841	2270	tags=27%, list=20%, signal=23%	ENSG00000163220/ENSG00000179820/ENSG00000163736/ENSG00000107099/ENSG00000213809/ENSG00000163737/ENSG00000163346/ENSG00000103769/ENSG00000143546/ENSG00000110651/ENSG00000125538/ENSG00000012779/ENSG00000179295/ENSG00000072786/ENSG00000080824/ENSG00000115310/ENSG00000134516/ENSG00000197943/ENSG00000115904/ENSG00000123338/ENSG00000169554/ENSG00000271503/ENSG00000023902/ENSG00000113140/ENSG00000109272…
Naive B cells	GO:0060341	regulation of cellular localization	621	0.369375	1.46257	1.00276e-05	0.000870894	0.000753841	2445	tags=32%, list=22%, signal=26%	ENSG00000114503/ENSG00000110090/ENSG00000109971/ENSG00000110651/ENSG00000125538/ENSG00000012779/ENSG00000156675/ENSG00000179295/ENSG00000080824/ENSG00000115310/ENSG00000117984/ENSG00000110047/ENSG00000198258/ENSG00000163564/ENSG00000184900/ENSG00000271503/ENSG00000276045/ENSG00000058272/ENSG00000170348/ENSG00000096384/ENSG00000161203/ENSG00000117280/ENSG00000167470/ENSG00000148175/ENSG00000010810…
Naive B cells	GO:0051248	negative regulation of protein metabolic process	657	0.367423	1.4568	1.00229e-05	0.000870894	0.000753841	2589	tags=33%, list=23%, signal=27%	ENSG00000179820/ENSG00000129355/ENSG00000135870/ENSG00000173193/ENSG00000175215/ENSG00000125538/ENSG00000164733/ENSG00000115310/ENSG00000173039/ENSG00000188976/ENSG00000123338/ENSG00000134242/ENSG00000064601/ENSG00000026508/ENSG00000170348/ENSG00000096384/ENSG00000176994/ENSG00000114166/ENSG00000186834/ENSG00000110330/ENSG00000010810/ENSG00000120727/ENSG00000105483/ENSG00000155508/ENSG00000064687…
Naive B cells	GO:2000026	regulation of multicellular organismal development	697	0.362087	1.43762	1.00176e-05	0.000870894	0.000753841	3249	tags=36%, list=29%, signal=28%	ENSG00000136997/ENSG00000163875/ENSG00000072694/ENSG00000183864/ENSG00000135870/ENSG00000163737/ENSG00000263001/ENSG00000185862/ENSG00000104972/ENSG00000125538/ENSG00000012779/ENSG00000179295/ENSG00000185507/ENSG00000115738/ENSG00000115310/ENSG00000198286/ENSG00000115904/ENSG00000123338/ENSG00000162434/ENSG00000171316/ENSG00000113140/ENSG00000106799/ENSG00000108604/ENSG00000114166/ENSG00000168685…
Naive B cells	GO:0019220	regulation of phosphate metabolic process	760	0.358864	1.42733	1.00125e-05	0.000870894	0.000753841	2614	tags=32%, list=23%, signal=26%	ENSG00000121716/ENSG00000179820/ENSG00000198712/ENSG00000114503/ENSG00000129355/ENSG00000137312/ENSG00000173193/ENSG00000175215/ENSG00000145016/ENSG00000110651/ENSG00000153395/ENSG00000125538/ENSG00000140853/ENSG00000146192/ENSG00000160691/ENSG00000179295/ENSG00000080824/ENSG00000197943/ENSG00000115904/ENSG00000123338/ENSG00000271503/ENSG00000134242/ENSG00000058272/ENSG00000026508/ENSG00000106799…
Naive B cells	GO:0060337	type I interferon-mediated signaling pathway	47	0.643954	2.02482	1.25848e-05	0.000878359	0.000760303	1832	tags=47%, list=16%, signal=39%	ENSG00000140853/ENSG00000179295/ENSG00000185507/ENSG00000162434/ENSG00000101347/ENSG00000089127/ENSG00000185201/ENSG00000263528/ENSG00000185885/ENSG00000169871/ENSG00000175354/ENSG00000187608/ENSG00000136560/ENSG00000142089/ENSG00000078140/ENSG00000184216/ENSG00000196396/ENSG00000088888/ENSG00000115415/ENSG00000090432/ENSG00000198791/ENSG00000160710
Naive B cells	GO:0071357	cellular response to type I interferon	47	0.643954	2.02482	1.25848e-05	0.000878359	0.000760303	1832	tags=47%, list=16%, signal=39%	ENSG00000140853/ENSG00000179295/ENSG00000185507/ENSG00000162434/ENSG00000101347/ENSG00000089127/ENSG00000185201/ENSG00000263528/ENSG00000185885/ENSG00000169871/ENSG00000175354/ENSG00000187608/ENSG00000136560/ENSG00000142089/ENSG00000078140/ENSG00000184216/ENSG00000196396/ENSG00000088888/ENSG00000115415/ENSG00000090432/ENSG00000198791/ENSG00000160710
Naive B cells	GO:0034340	response to type I interferon	52	0.61361	1.96216	1.24287e-05	0.000878359	0.000760303	1373	tags=40%, list=12%, signal=36%	ENSG00000140853/ENSG00000179295/ENSG00000185507/ENSG00000162434/ENSG00000101347/ENSG00000089127/ENSG00000185201/ENSG00000263528/ENSG00000185885/ENSG00000169871/ENSG00000175354/ENSG00000157601/ENSG00000187608/ENSG00000136560/ENSG00000142089/ENSG00000078140/ENSG00000184216/ENSG00000196396/ENSG00000088888/ENSG00000115415/ENSG00000090432
Naive B cells	GO:0002478	antigen processing and presentation of exogenous peptide antigen	33	0.705516	2.08259	1.3105e-05	0.000907518	0.000785543	2593	tags=76%, list=23%, signal=58%	ENSG00000072694/ENSG00000113441/ENSG00000117984/ENSG00000216490/ENSG00000198502/ENSG00000204592/ENSG00000196126/ENSG00000100600/ENSG00000206503/ENSG00000223865/ENSG00000166710/ENSG00000110057/ENSG00000196735/ENSG00000231389/ENSG00000204257/ENSG00000104365/ENSG00000151690/ENSG00000019582/ENSG00000204642/ENSG00000204287/ENSG00000237541/ENSG00000158869/ENSG00000163131/ENSG00000115020/ENSG00000179344
Naive B cells	GO:0046633	alpha-beta T cell proliferation	31	0.708715	2.06598	1.32237e-05	0.00090864	0.000786514	1219	tags=42%, list=11%, signal=37%	ENSG00000110651/ENSG00000198286/ENSG00000134516/ENSG00000134242/ENSG00000204592/ENSG00000081237/ENSG00000165025/ENSG00000114423/ENSG00000206503/ENSG00000125347/ENSG00000102034/ENSG00000107738/ENSG00000105122
Naive B cells	GO:0030889	negative regulation of B cell proliferation	15	0.803204	1.99742	1.42974e-05	0.00097486	0.000843833	771	tags=40%, list=7%, signal=37%	ENSG00000072694/ENSG00000135870/ENSG00000240505/ENSG00000177425/ENSG00000011600/ENSG00000168918
Naive B cells	GO:0070486	leukocyte aggregation	9	0.893365	1.95025	1.51119e-05	0.00102253	0.0008851	201	tags=56%, list=2%, signal=55%	ENSG00000163220/ENSG00000143546/ENSG00000125538/ENSG00000072786/ENSG00000026508
Naive B cells	GO:0010942	positive regulation of cell death	394	0.392492	1.53192	2.02786e-05	0.00131566	0.00113883	2257	tags=31%, list=20%, signal=26%	ENSG00000163220/ENSG00000198712/ENSG00000136997/ENSG00000072694/ENSG00000180644/ENSG00000265972/ENSG00000143546/ENSG00000104972/ENSG00000144746/ENSG00000117984/ENSG00000227507/ENSG00000160570/ENSG00000003756/ENSG00000271503/ENSG00000106799/ENSG00000159202/ENSG00000010810/ENSG00000111653/ENSG00000050748/ENSG00000177425/ENSG00000120885/ENSG00000081237/ENSG00000104765/ENSG00000145779/ENSG00000165025…
Naive B cells	GO:0008285	negative regulation of cell population proliferation	371	0.392579	1.5285	2.03345e-05	0.00131566	0.00113883	2577	tags=33%, list=23%, signal=26%	ENSG00000136997/ENSG00000072694/ENSG00000183864/ENSG00000129355/ENSG00000135870/ENSG00000240505/ENSG00000104972/ENSG00000125538/ENSG00000012779/ENSG00000216490/ENSG00000003756/ENSG00000113140/ENSG00000106799/ENSG00000114166/ENSG00000185885/ENSG00000111653/ENSG00000119185/ENSG00000144560/ENSG00000085872/ENSG00000177425/ENSG00000114446/ENSG00000196126/ENSG00000205336/ENSG00000180228/ENSG00000170873…
Naive B cells	GO:0022603	regulation of anatomical structure morphogenesis	411	0.390484	1.52668	2.02503e-05	0.00131566	0.00113883	2574	tags=30%, list=23%, signal=24%	ENSG00000135870/ENSG00000163737/ENSG00000263001/ENSG00000125538/ENSG00000146192/ENSG00000012779/ENSG00000115310/ENSG00000162434/ENSG00000023902/ENSG00000113140/ENSG00000026508/ENSG00000010810/ENSG00000101336/ENSG00000257923/ENSG00000140678/ENSG00000058668/ENSG00000197622/ENSG00000138623/ENSG00000109854/ENSG00000000938/ENSG00000247596/ENSG00000186635/ENSG00000118680/ENSG00000128245/ENSG00000160255…
Naive B cells	GO:0051050	positive regulation of transport	500	0.386341	1.52072	2.01319e-05	0.00131566	0.00113883	3281	tags=41%, list=29%, signal=30%	ENSG00000072694/ENSG00000114503/ENSG00000137312/ENSG00000100385/ENSG00000143546/ENSG00000168710/ENSG00000110651/ENSG00000125538/ENSG00000179295/ENSG00000080824/ENSG00000085265/ENSG00000134516/ENSG00000197943/ENSG00000110047/ENSG00000198258/ENSG00000123338/ENSG00000271503/ENSG00000276045/ENSG00000170348/ENSG00000161203/ENSG00000117280/ENSG00000148175/ENSG00000010810/ENSG00000075142/ENSG00000064687…
Naive B cells	GO:0031175	neuron projection development	454	0.377853	1.48269	2.01822e-05	0.00131566	0.00113883	2546	tags=30%, list=23%, signal=24%	ENSG00000163220/ENSG00000137312/ENSG00000103769/ENSG00000166483/ENSG00000179295/ENSG00000080824/ENSG00000115310/ENSG00000214078/ENSG00000115904/ENSG00000110047/ENSG00000123338/ENSG00000004478/ENSG00000096384/ENSG00000117280/ENSG00000078699/ENSG00000010810/ENSG00000257923/ENSG00000007944/ENSG00000101558/ENSG00000003402/ENSG00000100815/ENSG00000075539/ENSG00000138623/ENSG00000124486/ENSG00000112335…
Naive B cells	GO:0051174	regulation of phosphorus metabolic process	761	0.358748	1.42691	2.00242e-05	0.00131566	0.00113883	2614	tags=32%, list=23%, signal=26%	ENSG00000121716/ENSG00000179820/ENSG00000198712/ENSG00000114503/ENSG00000129355/ENSG00000137312/ENSG00000173193/ENSG00000175215/ENSG00000145016/ENSG00000110651/ENSG00000153395/ENSG00000125538/ENSG00000140853/ENSG00000146192/ENSG00000160691/ENSG00000179295/ENSG00000080824/ENSG00000197943/ENSG00000115904/ENSG00000123338/ENSG00000271503/ENSG00000134242/ENSG00000058272/ENSG00000026508/ENSG00000106799…
Naive B cells	GO:0006887	exocytosis	208	0.432612	1.63087	2.11115e-05	0.00135603	0.00117377	2075	tags=31%, list=18%, signal=26%	ENSG00000072694/ENSG00000103769/ENSG00000156675/ENSG00000123338/ENSG00000271503/ENSG00000101152/ENSG00000158109/ENSG00000170348/ENSG00000176994/ENSG00000108639/ENSG00000086730/ENSG00000101336/ENSG00000124333/ENSG00000165025/ENSG00000075785/ENSG00000203747/ENSG00000000938/ENSG00000160255/ENSG00000182473/ENSG00000144118/ENSG00000115956/ENSG00000188906/ENSG00000084652/ENSG00000277632/ENSG00000066294…
Naive B cells	GO:0007409	axonogenesis	181	0.453873	1.69197	2.1405e-05	0.00136499	0.00118153	2574	tags=34%, list=23%, signal=27%	ENSG00000137312/ENSG00000179295/ENSG00000080824/ENSG00000115310/ENSG00000115904/ENSG00000096384/ENSG00000010810/ENSG00000138623/ENSG00000124486/ENSG00000247596/ENSG00000100784/ENSG00000118260/ENSG00000169032/ENSG00000005810/ENSG00000176749/ENSG00000197956/ENSG00000133104/ENSG00000136040/ENSG00000125753/ENSG00000171791/ENSG00000170340/ENSG00000007168/ENSG00000080815/ENSG00000185033/ENSG00000141646…
Naive B cells	GO:0070663	regulation of leukocyte proliferation	168	0.479667	1.77647	2.15633e-05	0.00136527	0.00118177	1606	tags=32%, list=14%, signal=27%	ENSG00000072694/ENSG00000135870/ENSG00000166888/ENSG00000110651/ENSG00000240505/ENSG00000104972/ENSG00000125538/ENSG00000198286/ENSG00000115904/ENSG00000123338/ENSG00000271503/ENSG00000134242/ENSG00000168071/ENSG00000177425/ENSG00000100485/ENSG00000204592/ENSG00000081237/ENSG00000196126/ENSG00000165025/ENSG00000203747/ENSG00000168283/ENSG00000106546/ENSG00000100030/ENSG00000173757/ENSG00000160856…
Naive B cells	GO:0050777	negative regulation of immune response	126	0.495042	1.78389	2.22306e-05	0.00138769	0.00120118	2085	tags=36%, list=19%, signal=29%	ENSG00000072694/ENSG00000135870/ENSG00000173193/ENSG00000166888/ENSG00000104972/ENSG00000140853/ENSG00000123338/ENSG00000101347/ENSG00000089127/ENSG00000176994/ENSG00000010810/ENSG00000168685/ENSG00000101336/ENSG00000204592/ENSG00000081237/ENSG00000196126/ENSG00000165025/ENSG00000104998/ENSG00000000938/ENSG00000106546/ENSG00000105639/ENSG00000175354/ENSG00000187608/ENSG00000234745/ENSG00000206503…
Naive B cells	GO:0097529	myeloid leukocyte migration	131	0.49158	1.77873	2.2131e-05	0.00138769	0.00120118	2580	tags=40%, list=23%, signal=32%	ENSG00000163220/ENSG00000163736/ENSG00000163737/ENSG00000143546/ENSG00000110651/ENSG00000125538/ENSG00000123338/ENSG00000271503/ENSG00000109272/ENSG00000100599/ENSG00000165025/ENSG00000275302/ENSG00000100030/ENSG00000173757/ENSG00000160255/ENSG00000133789/ENSG00000100600/ENSG00000119535/ENSG00000174574/ENSG00000277632/ENSG00000142541/ENSG00000186716/ENSG00000124126/ENSG00000007168/ENSG00000130830…
Naive B cells	GO:0042742	defense response to bacterium	117	0.501484	1.79339	2.24271e-05	0.00139016	0.00120332	1874	tags=37%, list=17%, signal=31%	ENSG00000163220/ENSG00000211895/ENSG00000163736/ENSG00000211890/ENSG00000213809/ENSG00000162654/ENSG00000143546/ENSG00000125538/ENSG00000173821/ENSG00000160691/ENSG00000115523/ENSG00000089127/ENSG00000168685/ENSG00000145287/ENSG00000204592/ENSG00000165025/ENSG00000144802/ENSG00000104998/ENSG00000000938/ENSG00000197629/ENSG00000112561/ENSG00000239951/ENSG00000163932/ENSG00000187608/ENSG00000206503…
Naive B cells	GO:0042102	positive regulation of T cell proliferation	69	0.558887	1.86804	2.39266e-05	0.00147281	0.00127486	1328	tags=30%, list=12%, signal=27%	ENSG00000110651/ENSG00000125538/ENSG00000198286/ENSG00000123338/ENSG00000271503/ENSG00000134242/ENSG00000168071/ENSG00000204592/ENSG00000081237/ENSG00000165025/ENSG00000168283/ENSG00000173757/ENSG00000105639/ENSG00000206503/ENSG00000223865/ENSG00000136244/ENSG00000198805/ENSG00000231389/ENSG00000113811/ENSG00000105122/ENSG00000135046
Naive B cells	GO:0002523	leukocyte migration involved in inflammatory response	11	0.878983	2.02309	2.95797e-05	0.00180579	0.00156308	103	tags=27%, list=1%, signal=27%	ENSG00000163220/ENSG00000143546/ENSG00000012779
Naive B cells	GO:0048589	developmental growth	312	0.397232	1.53461	3.0762e-05	0.00180579	0.00156308	2574	tags=32%, list=23%, signal=25%	ENSG00000107854/ENSG00000110651/ENSG00000179295/ENSG00000080824/ENSG00000115310/ENSG00000214078/ENSG00000115904/ENSG00000105887/ENSG00000171316/ENSG00000106799/ENSG00000096384/ENSG00000144560/ENSG00000176624/ENSG00000145287/ENSG00000003402/ENSG00000138623/ENSG00000124486/ENSG00000247596/ENSG00000126524/ENSG00000173757/ENSG00000164190/ENSG00000204371/ENSG00000118260/ENSG00000100600/ENSG00000012061…
Naive B cells	GO:1903131	mononuclear cell differentiation	327	0.391087	1.51446	3.06824e-05	0.00180579	0.00156308	3235	tags=40%, list=29%, signal=29%	ENSG00000067082/ENSG00000136997/ENSG00000072694/ENSG00000135870/ENSG00000166888/ENSG00000104972/ENSG00000125538/ENSG00000185507/ENSG00000115738/ENSG00000198286/ENSG00000134516/ENSG00000197943/ENSG00000115904/ENSG00000123338/ENSG00000134242/ENSG00000171316/ENSG00000108604/ENSG00000168685/ENSG00000100485/ENSG00000081237/ENSG00000196126/ENSG00000165025/ENSG00000178951/ENSG00000144802/ENSG00000168283…
Naive B cells	GO:1902532	negative regulation of intracellular signal transduction	333	0.386485	1.49788	3.06517e-05	0.00180579	0.00156308	1676	tags=26%, list=15%, signal=23%	ENSG00000179820/ENSG00000136997/ENSG00000145901/ENSG00000129355/ENSG00000125538/ENSG00000214078/ENSG00000173039/ENSG00000188976/ENSG00000134242/ENSG00000026508/ENSG00000149212/ENSG00000105483/ENSG00000064687/ENSG00000119185/ENSG00000144560/ENSG00000108465/ENSG00000120885/ENSG00000081237/ENSG00000077044/ENSG00000159459/ENSG00000058668/ENSG00000175463/ENSG00000165637/ENSG00000143322/ENSG00000175354…
Naive B cells	GO:0030162	regulation of proteolysis	441	0.375426	1.47175	3.02975e-05	0.00180579	0.00156308	2268	tags=29%, list=20%, signal=24%	ENSG00000163220/ENSG00000136997/ENSG00000145901/ENSG00000129355/ENSG00000143546/ENSG00000092010/ENSG00000125538/ENSG00000164733/ENSG00000144746/ENSG00000087191/ENSG00000117984/ENSG00000163564/ENSG00000129559/ENSG00000026508/ENSG00000170348/ENSG00000096384/ENSG00000110330/ENSG00000010810/ENSG00000105483/ENSG00000034713/ENSG00000102265/ENSG00000050748/ENSG00000120885/ENSG00000113712/ENSG00000114446…
Naive B cells	GO:0051338	regulation of transferase activity	515	0.373512	1.47136	3.01811e-05	0.00180579	0.00156308	2667	tags=32%, list=24%, signal=26%	ENSG00000121716/ENSG00000136997/ENSG00000129355/ENSG00000145016/ENSG00000110651/ENSG00000125538/ENSG00000140853/ENSG00000146192/ENSG00000160691/ENSG00000080824/ENSG00000113369/ENSG00000115904/ENSG00000271503/ENSG00000134242/ENSG00000096384/ENSG00000176994/ENSG00000114166/ENSG00000167470/ENSG00000186834/ENSG00000118971/ENSG00000172057/ENSG00000119185/ENSG00000108465/ENSG00000151726/ENSG00000120885…
Naive B cells	GO:0040012	regulation of locomotion	530	0.372514	1.46877	3.01617e-05	0.00180579	0.00156308	1762	tags=24%, list=16%, signal=21%	ENSG00000179820/ENSG00000107099/ENSG00000213809/ENSG00000103769/ENSG00000110651/ENSG00000125538/ENSG00000072786/ENSG00000115310/ENSG00000113369/ENSG00000197943/ENSG00000123338/ENSG00000271503/ENSG00000113140/ENSG00000106799/ENSG00000100599/ENSG00000101040/ENSG00000185885/ENSG00000119185/ENSG00000102265/ENSG00000140678/ENSG00000081237/ENSG00000065243/ENSG00000058668/ENSG00000103275/ENSG00000205336…
Naive B cells	GO:0007162	negative regulation of cell adhesion	170	0.4505	1.67023	3.23025e-05	0.00188375	0.00163056	2580	tags=34%, list=23%, signal=27%	ENSG00000179820/ENSG00000072694/ENSG00000135870/ENSG00000104972/ENSG00000179295/ENSG00000123338/ENSG00000134242/ENSG00000106948/ENSG00000119185/ENSG00000177425/ENSG00000213445/ENSG00000081237/ENSG00000196126/ENSG00000071054/ENSG00000105639/ENSG00000175354/ENSG00000114423/ENSG00000136689/ENSG00000133789/ENSG00000163932/ENSG00000197471/ENSG00000163874/ENSG00000135144/ENSG00000002822/ENSG00000136040…
Naive B cells	GO:0070371	ERK1 and ERK2 cascade	145	0.460974	1.68498	3.2807e-05	0.00190066	0.0016452	2048	tags=31%, list=18%, signal=26%	ENSG00000136997/ENSG00000145901/ENSG00000125538/ENSG00000160691/ENSG00000179295/ENSG00000271503/ENSG00000134242/ENSG00000026508/ENSG00000064687/ENSG00000119185/ENSG00000081237/ENSG00000196126/ENSG00000165025/ENSG00000175463/ENSG00000003402/ENSG00000138623/ENSG00000275302/ENSG00000100030/ENSG00000175354/ENSG00000169220/ENSG00000169032/ENSG00000185043/ENSG00000109756/ENSG00000277632/ENSG00000075711…
Naive B cells	GO:0030595	leukocyte chemotaxis	134	0.478487	1.73525	3.31086e-05	0.00190568	0.00164954	2266	tags=36%, list=20%, signal=29%	ENSG00000163220/ENSG00000163736/ENSG00000213809/ENSG00000163737/ENSG00000143546/ENSG00000125538/ENSG00000012779/ENSG00000123338/ENSG00000271503/ENSG00000109272/ENSG00000100599/ENSG00000165025/ENSG00000275302/ENSG00000100030/ENSG00000126524/ENSG00000160255/ENSG00000133789/ENSG00000100600/ENSG00000119535/ENSG00000174574/ENSG00000277632/ENSG00000142541/ENSG00000124126/ENSG00000178209/ENSG00000130830…
Naive B cells	GO:0060759	regulation of response to cytokine stimulus	106	0.504359	1.78255	3.40449e-05	0.00194693	0.00168525	2660	tags=42%, list=24%, signal=33%	ENSG00000173193/ENSG00000140853/ENSG00000179295/ENSG00000185507/ENSG00000214078/ENSG00000101347/ENSG00000271503/ENSG00000089127/ENSG00000263528/ENSG00000105483/ENSG00000081237/ENSG00000165025/ENSG00000169871/ENSG00000175354/ENSG00000136689/ENSG00000187608/ENSG00000168256/ENSG00000104695/ENSG00000185187/ENSG00000007168/ENSG00000078140/ENSG00000136244/ENSG00000092871/ENSG00000184216/ENSG00000104365…
Naive B cells	GO:0019884	antigen processing and presentation of exogenous antigen	39	0.645827	1.96597	3.85436e-05	0.00217612	0.00188363	2593	tags=69%, list=23%, signal=53%	ENSG00000072694/ENSG00000092010/ENSG00000158481/ENSG00000113441/ENSG00000117984/ENSG00000216490/ENSG00000198502/ENSG00000204592/ENSG00000196126/ENSG00000100600/ENSG00000206503/ENSG00000223865/ENSG00000166710/ENSG00000110057/ENSG00000196735/ENSG00000231389/ENSG00000204257/ENSG00000104365/ENSG00000151690/ENSG00000019582/ENSG00000204642/ENSG00000204287/ENSG00000237541/ENSG00000158869/ENSG00000163131…
Naive B cells	GO:0001960	negative regulation of cytokine-mediated signaling pathway	40	0.636279	1.94536	3.84118e-05	0.00217612	0.00188363	2085	tags=52%, list=19%, signal=43%	ENSG00000173193/ENSG00000140853/ENSG00000101347/ENSG00000271503/ENSG00000089127/ENSG00000105483/ENSG00000081237/ENSG00000175354/ENSG00000136689/ENSG00000187608/ENSG00000104695/ENSG00000185187/ENSG00000136244/ENSG00000092871/ENSG00000154710/ENSG00000090432/ENSG00000197372/ENSG00000198791/ENSG00000160710/ENSG00000111252/ENSG00000185728
Naive B cells	GO:0001913	T cell mediated cytotoxicity	36	0.65041	1.95027	3.8954e-05	0.00218537	0.00189164	1840	tags=53%, list=16%, signal=44%	ENSG00000072694/ENSG00000180644/ENSG00000104972/ENSG00000158481/ENSG00000123338/ENSG00000204525/ENSG00000168685/ENSG00000204592/ENSG00000081237/ENSG00000196126/ENSG00000234745/ENSG00000206503/ENSG00000166710/ENSG00000134539/ENSG00000069974/ENSG00000079950/ENSG00000204642/ENSG00000165704/ENSG00000204287
Naive B cells	GO:0048666	neuron development	513	0.365574	1.43999	4.02394e-05	0.00222926	0.00192964	2546	tags=29%, list=23%, signal=24%	ENSG00000163220/ENSG00000137312/ENSG00000148154/ENSG00000103769/ENSG00000166483/ENSG00000179295/ENSG00000080824/ENSG00000115310/ENSG00000214078/ENSG00000115904/ENSG00000110047/ENSG00000123338/ENSG00000004478/ENSG00000096384/ENSG00000117280/ENSG00000078699/ENSG00000010810/ENSG00000257923/ENSG00000007944/ENSG00000101558/ENSG00000003402/ENSG00000100815/ENSG00000075539/ENSG00000138623/ENSG00000124486…
Naive B cells	GO:0048870	cell motility	798	0.347441	1.38303	4.0042e-05	0.00222926	0.00192964	2270	tags=26%, list=20%, signal=23%	ENSG00000163220/ENSG00000179820/ENSG00000163736/ENSG00000107099/ENSG00000213809/ENSG00000163737/ENSG00000163346/ENSG00000103769/ENSG00000143546/ENSG00000110651/ENSG00000125538/ENSG00000012779/ENSG00000179295/ENSG00000072786/ENSG00000080824/ENSG00000115310/ENSG00000134516/ENSG00000197943/ENSG00000115904/ENSG00000123338/ENSG00000169554/ENSG00000271503/ENSG00000023902/ENSG00000113140/ENSG00000109272…
Naive B cells	GO:0000165	MAPK cascade	411	0.379312	1.483	4.05006e-05	0.0022298	0.0019301	3280	tags=38%, list=29%, signal=28%	ENSG00000136997/ENSG00000072694/ENSG00000145901/ENSG00000110651/ENSG00000125538/ENSG00000146192/ENSG00000160691/ENSG00000179295/ENSG00000144746/ENSG00000197943/ENSG00000271503/ENSG00000134242/ENSG00000026508/ENSG00000106799/ENSG00000064687/ENSG00000119185/ENSG00000050748/ENSG00000108465/ENSG00000158517/ENSG00000081237/ENSG00000196126/ENSG00000165025/ENSG00000175463/ENSG00000003402/ENSG00000138623…
Naive B cells	GO:0051056	regulation of small GTPase mediated signal transduction	189	0.437219	1.63576	4.26058e-05	0.00231692	0.00200551	2493	tags=34%, list=22%, signal=27%	ENSG00000107099/ENSG00000123329/ENSG00000186517/ENSG00000159314/ENSG00000137312/ENSG00000100055/ENSG00000146192/ENSG00000105443/ENSG00000134516/ENSG00000115904/ENSG00000105339/ENSG00000031003/ENSG00000180448/ENSG00000213445/ENSG00000100485/ENSG00000197622/ENSG00000205336/ENSG00000099331/ENSG00000186635/ENSG00000143322/ENSG00000170296/ENSG00000071054/ENSG00000133789/ENSG00000133703/ENSG00000078589…
Naive B cells	GO:0002237	response to molecule of bacterial origin	201	0.429362	1.61424	4.23576e-05	0.00231692	0.00200551	2641	tags=36%, list=24%, signal=28%	ENSG00000163220/ENSG00000163736/ENSG00000174123/ENSG00000072694/ENSG00000145901/ENSG00000213809/ENSG00000163737/ENSG00000143546/ENSG00000104972/ENSG00000125538/ENSG00000197943/ENSG00000173039/ENSG00000271503/ENSG00000134242/ENSG00000109272/ENSG00000105483/ENSG00000101336/ENSG00000196843/ENSG00000144802/ENSG00000123358/ENSG00000100030/ENSG00000128604/ENSG00000034152/ENSG00000277632/ENSG00000163874…
Naive B cells	GO:0050730	regulation of peptidyl-tyrosine phosphorylation	129	0.477585	1.72512	4.43557e-05	0.00239737	0.00207515	2219	tags=36%, list=20%, signal=30%	ENSG00000173193/ENSG00000110651/ENSG00000160691/ENSG00000179295/ENSG00000197943/ENSG00000271503/ENSG00000026508/ENSG00000010810/ENSG00000158517/ENSG00000081237/ENSG00000165025/ENSG00000160255/ENSG00000175354/ENSG00000114423/ENSG00000149177/ENSG00000163932/ENSG00000153064/ENSG00000080815/ENSG00000136244/ENSG00000204628/ENSG00000010610/ENSG00000171150/ENSG00000131370/ENSG00000102931/ENSG00000013364…
Naive B cells	GO:0030593	neutrophil chemotaxis	61	0.571921	1.87745	4.86115e-05	0.00261147	0.00226048	2580	tags=44%, list=23%, signal=34%	ENSG00000163220/ENSG00000163736/ENSG00000163737/ENSG00000143546/ENSG00000125538/ENSG00000123338/ENSG00000271503/ENSG00000109272/ENSG00000165025/ENSG00000275302/ENSG00000160255/ENSG00000119535/ENSG00000277632/ENSG00000124126/ENSG00000130830/ENSG00000019582/ENSG00000183049/ENSG00000128340/ENSG00000087470/ENSG00000126353/ENSG00000171608/ENSG00000136238/ENSG00000158869/ENSG00000111913/ENSG00000115020…
Naive B cells	GO:0010562	positive regulation of phosphorus metabolic process	436	0.373364	1.4631	5.05209e-05	0.00268154	0.00232113	2373	tags=31%, list=21%, signal=26%	ENSG00000121716/ENSG00000198712/ENSG00000114503/ENSG00000137312/ENSG00000173193/ENSG00000110651/ENSG00000125538/ENSG00000146192/ENSG00000179295/ENSG00000080824/ENSG00000197943/ENSG00000123338/ENSG00000271503/ENSG00000058272/ENSG00000026508/ENSG00000106799/ENSG00000096384/ENSG00000010810/ENSG00000118971/ENSG00000119185/ENSG00000114416/ENSG00000151726/ENSG00000120885/ENSG00000158517/ENSG00000081237…
Naive B cells	GO:0045937	positive regulation of phosphate metabolic process	436	0.373364	1.4631	5.05209e-05	0.00268154	0.00232113	2373	tags=31%, list=21%, signal=26%	ENSG00000121716/ENSG00000198712/ENSG00000114503/ENSG00000137312/ENSG00000173193/ENSG00000110651/ENSG00000125538/ENSG00000146192/ENSG00000179295/ENSG00000080824/ENSG00000197943/ENSG00000123338/ENSG00000271503/ENSG00000058272/ENSG00000026508/ENSG00000106799/ENSG00000096384/ENSG00000010810/ENSG00000118971/ENSG00000119185/ENSG00000114416/ENSG00000151726/ENSG00000120885/ENSG00000158517/ENSG00000081237…
Naive B cells	GO:0002504	antigen processing and presentation of peptide or polysaccharide antigen via MHC class II	29	0.681772	1.96049	5.33554e-05	0.00281513	0.00243676	2593	tags=69%, list=23%, signal=53%	ENSG00000072694/ENSG00000117984/ENSG00000216490/ENSG00000198502/ENSG00000196126/ENSG00000100600/ENSG00000223865/ENSG00000166710/ENSG00000110057/ENSG00000196735/ENSG00000231389/ENSG00000204257/ENSG00000019582/ENSG00000204287/ENSG00000237541/ENSG00000137801/ENSG00000158869/ENSG00000163131/ENSG00000115020/ENSG00000179344
Naive B cells	GO:0031348	negative regulation of defense response	155	0.450432	1.65636	5.43431e-05	0.00285028	0.00246719	2965	tags=42%, list=26%, signal=31%	ENSG00000072694/ENSG00000173193/ENSG00000104972/ENSG00000140853/ENSG00000012779/ENSG00000101347/ENSG00000134242/ENSG00000089127/ENSG00000010810/ENSG00000101336/ENSG00000204592/ENSG00000081237/ENSG00000196126/ENSG00000165025/ENSG00000000938/ENSG00000176845/ENSG00000175354/ENSG00000163932/ENSG00000187608/ENSG00000234745/ENSG00000112343/ENSG00000206503/ENSG00000069329/ENSG00000129667/ENSG00000186716…
Naive B cells	GO:0002456	T cell mediated immunity	78	0.535716	1.82097	5.89964e-05	0.00307614	0.00266269	2040	tags=40%, list=18%, signal=33%	ENSG00000072694/ENSG00000180644/ENSG00000110651/ENSG00000104972/ENSG00000125538/ENSG00000158481/ENSG00000123338/ENSG00000204525/ENSG00000168685/ENSG00000204592/ENSG00000081237/ENSG00000196126/ENSG00000196843/ENSG00000144802/ENSG00000106546/ENSG00000204590/ENSG00000234745/ENSG00000206503/ENSG00000186470/ENSG00000166710/ENSG00000136244/ENSG00000134539/ENSG00000110057/ENSG00000069974/ENSG00000079950…
Naive B cells	GO:0009894	regulation of catabolic process	749	0.351078	1.39592	6.00781e-05	0.00311422	0.00269566	2007	tags=26%, list=18%, signal=23%	ENSG00000135870/ENSG00000110090/ENSG00000145016/ENSG00000110651/ENSG00000092010/ENSG00000153395/ENSG00000125538/ENSG00000080824/ENSG00000087191/ENSG00000113732/ENSG00000173039/ENSG00000163564/ENSG00000134242/ENSG00000064601/ENSG00000149212/ENSG00000100596/ENSG00000096384/ENSG00000176994/ENSG00000105939/ENSG00000117410/ENSG00000138081/ENSG00000010810/ENSG00000263528/ENSG00000155508/ENSG00000269858…
Naive B cells	GO:0034975	protein folding in endoplasmic reticulum	10	-0.860698	-2.18434	6.0584e-05	0.00311594	0.00269714	821	tags=80%, list=7%, signal=74%	ENSG00000086619/ENSG00000127022/ENSG00000167004/ENSG00000179218/ENSG00000044574/ENSG00000185624/ENSG00000166598/ENSG00000102580
Naive B cells	GO:0042327	positive regulation of phosphorylation	397	0.378146	1.47635	6.08143e-05	0.00311594	0.00269714	2373	tags=31%, list=21%, signal=26%	ENSG00000121716/ENSG00000114503/ENSG00000137312/ENSG00000173193/ENSG00000110651/ENSG00000125538/ENSG00000146192/ENSG00000179295/ENSG00000080824/ENSG00000197943/ENSG00000123338/ENSG00000271503/ENSG00000026508/ENSG00000106799/ENSG00000096384/ENSG00000010810/ENSG00000118971/ENSG00000119185/ENSG00000114416/ENSG00000151726/ENSG00000120885/ENSG00000158517/ENSG00000081237/ENSG00000196126/ENSG00000058668…
Naive B cells	GO:1903829	positive regulation of protein localization	317	0.390606	1.51023	6.14571e-05	0.00313078	0.00270999	2445	tags=35%, list=22%, signal=28%	ENSG00000110651/ENSG00000125538/ENSG00000080824/ENSG00000115310/ENSG00000198258/ENSG00000163564/ENSG00000276045/ENSG00000170348/ENSG00000096384/ENSG00000117280/ENSG00000148175/ENSG00000010810/ENSG00000075142/ENSG00000172057/ENSG00000064687/ENSG00000119185/ENSG00000108465/ENSG00000196126/ENSG00000058668/ENSG00000104783/ENSG00000142330/ENSG00000163468/ENSG00000079332/ENSG00000148672/ENSG00000160255…
Naive B cells	GO:0070669	response to interleukin-2	7	0.913958	1.8626	6.20232e-05	0.00314156	0.00271932	549	tags=71%, list=5%, signal=68%	ENSG00000100385/ENSG00000162434/ENSG00000173757/ENSG00000105639/ENSG00000175354
Naive B cells	GO:0038093	Fc receptor signaling pathway	47	0.597686	1.87933	6.2924e-05	0.00315363	0.00272976	3030	tags=53%, list=27%, signal=39%	ENSG00000072694/ENSG00000197943/ENSG00000115904/ENSG00000010810/ENSG00000050748/ENSG00000101336/ENSG00000081237/ENSG00000165025/ENSG00000203747/ENSG00000000938/ENSG00000149177/ENSG00000163932/ENSG00000104365/ENSG00000182866/ENSG00000169398/ENSG00000106683/ENSG00000076984/ENSG00000158869/ENSG00000160293/ENSG00000166523/ENSG00000196776/ENSG00000136286/ENSG00000157500/ENSG00000175104/ENSG00000136044
Naive B cells	GO:0052547	regulation of peptidase activity	224	0.412534	1.56301	6.2973e-05	0.00315363	0.00272976	2637	tags=35%, list=23%, signal=27%	ENSG00000163220/ENSG00000136997/ENSG00000129355/ENSG00000143546/ENSG00000092010/ENSG00000164733/ENSG00000144746/ENSG00000117984/ENSG00000026508/ENSG00000170348/ENSG00000110330/ENSG00000010810/ENSG00000105483/ENSG00000102265/ENSG00000114446/ENSG00000145779/ENSG00000165025/ENSG00000240065/ENSG00000123358/ENSG00000087088/ENSG00000021355/ENSG00000204264/ENSG00000100600/ENSG00000186010/ENSG00000124570…
Naive B cells	GO:0070372	regulation of ERK1 and ERK2 cascade	133	0.466213	1.68962	6.62625e-05	0.00329972	0.00285622	1988	tags=32%, list=18%, signal=26%	ENSG00000145901/ENSG00000125538/ENSG00000160691/ENSG00000179295/ENSG00000271503/ENSG00000134242/ENSG00000026508/ENSG00000064687/ENSG00000119185/ENSG00000081237/ENSG00000196126/ENSG00000165025/ENSG00000175463/ENSG00000003402/ENSG00000138623/ENSG00000275302/ENSG00000175354/ENSG00000169220/ENSG00000169032/ENSG00000185043/ENSG00000109756/ENSG00000277632/ENSG00000075711/ENSG00000180354/ENSG00000141646…
Naive B cells	GO:0046641	positive regulation of alpha-beta T cell proliferation	17	0.763864	1.95768	7.04315e-05	0.00346836	0.00300219	1219	tags=47%, list=11%, signal=42%	ENSG00000110651/ENSG00000198286/ENSG00000134242/ENSG00000204592/ENSG00000081237/ENSG00000165025/ENSG00000206503/ENSG00000105122
Naive B cells	GO:0010628	positive regulation of gene expression	684	0.35331	1.40232	7.0129e-05	0.00346836	0.00300219	2248	tags=28%, list=20%, signal=24%	ENSG00000136997/ENSG00000213809/ENSG00000151465/ENSG00000137312/ENSG00000109971/ENSG00000163737/ENSG00000166888/ENSG00000110651/ENSG00000104972/ENSG00000125538/ENSG00000179295/ENSG00000185507/ENSG00000080824/ENSG00000115738/ENSG00000198286/ENSG00000085265/ENSG00000197943/ENSG00000173039/ENSG00000188976/ENSG00000227507/ENSG00000245532/ENSG00000163564/ENSG00000271503/ENSG00000134242/ENSG00000156515…
Naive B cells	GO:0070528	protein kinase C signaling	13	0.804952	1.93315	7.25869e-05	0.00355475	0.00307697	568	tags=38%, list=5%, signal=37%	ENSG00000179820/ENSG00000137312/ENSG00000077044/ENSG00000205336/ENSG00000115956
Naive B cells	GO:0002703	regulation of leukocyte mediated immunity	172	0.436863	1.62137	7.52769e-05	0.00366623	0.00317347	2075	tags=31%, list=18%, signal=26%	ENSG00000072694/ENSG00000213809/ENSG00000166888/ENSG00000110651/ENSG00000104972/ENSG00000125538/ENSG00000158481/ENSG00000197943/ENSG00000123338/ENSG00000204525/ENSG00000168685/ENSG00000204592/ENSG00000081237/ENSG00000196126/ENSG00000124333/ENSG00000165025/ENSG00000196843/ENSG00000104998/ENSG00000000938/ENSG00000106546/ENSG00000173757/ENSG00000160255/ENSG00000105639/ENSG00000011600/ENSG00000234745…
Naive B cells	GO:0032388	positive regulation of intracellular transport	153	0.449661	1.6513	7.62013e-05	0.00369097	0.00319489	2083	tags=35%, list=19%, signal=29%	ENSG00000114503/ENSG00000110651/ENSG00000125538/ENSG00000080824/ENSG00000110047/ENSG00000198258/ENSG00000117280/ENSG00000148175/ENSG00000010810/ENSG00000119185/ENSG00000142330/ENSG00000079332/ENSG00000160255/ENSG00000175224/ENSG00000100453/ENSG00000180304/ENSG00000163932/ENSG00000185043/ENSG00000163874/ENSG00000176749/ENSG00000104904/ENSG00000137642/ENSG00000187446/ENSG00000080815/ENSG00000109332…
Naive B cells	GO:0046631	alpha-beta T cell activation	133	0.463153	1.67853	7.73062e-05	0.00372414	0.0032236	1591	tags=29%, list=14%, signal=25%	ENSG00000120694/ENSG00000135870/ENSG00000166888/ENSG00000110651/ENSG00000104972/ENSG00000198286/ENSG00000134516/ENSG00000123338/ENSG00000134242/ENSG00000204592/ENSG00000081237/ENSG00000196126/ENSG00000165025/ENSG00000144802/ENSG00000105639/ENSG00000114423/ENSG00000113263/ENSG00000206503/ENSG00000197471/ENSG00000163874/ENSG00000057657/ENSG00000125347/ENSG00000102034/ENSG00000171791/ENSG00000107738…
Naive B cells	GO:0046640	regulation of alpha-beta T cell proliferation	28	0.68602	1.95999	8.02321e-05	0.00378286	0.00327442	1219	tags=39%, list=11%, signal=35%	ENSG00000110651/ENSG00000198286/ENSG00000134242/ENSG00000204592/ENSG00000081237/ENSG00000165025/ENSG00000114423/ENSG00000206503/ENSG00000125347/ENSG00000107738/ENSG00000105122
Naive B cells	GO:0010648	negative regulation of cell communication	761	0.352172	1.40076	8.00969e-05	0.00378286	0.00327442	2612	tags=31%, list=23%, signal=26%	ENSG00000179820/ENSG00000136997/ENSG00000072694/ENSG00000145901/ENSG00000129355/ENSG00000163737/ENSG00000173193/ENSG00000150681/ENSG00000171700/ENSG00000125538/ENSG00000140853/ENSG00000173821/ENSG00000156675/ENSG00000179295/ENSG00000113369/ENSG00000214078/ENSG00000173039/ENSG00000188976/ENSG00000101347/ENSG00000271503/ENSG00000134242/ENSG00000089127/ENSG00000026508/ENSG00000149212/ENSG00000106799…
Naive B cells	GO:0023057	negative regulation of signaling	763	0.352027	1.4002	8.01001e-05	0.00378286	0.00327442	2612	tags=31%, list=23%, signal=26%	ENSG00000179820/ENSG00000136997/ENSG00000072694/ENSG00000145901/ENSG00000129355/ENSG00000163737/ENSG00000173193/ENSG00000150681/ENSG00000171700/ENSG00000125538/ENSG00000140853/ENSG00000173821/ENSG00000156675/ENSG00000179295/ENSG00000113369/ENSG00000214078/ENSG00000173039/ENSG00000188976/ENSG00000101347/ENSG00000271503/ENSG00000134242/ENSG00000089127/ENSG00000026508/ENSG00000149212/ENSG00000106799…
Naive B cells	GO:0009968	negative regulation of signal transduction	719	0.347307	1.37984	8.01178e-05	0.00378286	0.00327442	2612	tags=31%, list=23%, signal=25%	ENSG00000179820/ENSG00000136997/ENSG00000072694/ENSG00000145901/ENSG00000129355/ENSG00000163737/ENSG00000173193/ENSG00000150681/ENSG00000171700/ENSG00000125538/ENSG00000140853/ENSG00000173821/ENSG00000113369/ENSG00000214078/ENSG00000173039/ENSG00000188976/ENSG00000101347/ENSG00000271503/ENSG00000134242/ENSG00000089127/ENSG00000026508/ENSG00000149212/ENSG00000106799/ENSG00000078699/ENSG00000071189…
Naive B cells	GO:0140352	export from cell	449	0.369404	1.44895	8.07722e-05	0.00378817	0.00327902	2229	tags=28%, list=20%, signal=23%	ENSG00000072694/ENSG00000110090/ENSG00000103769/ENSG00000104972/ENSG00000125538/ENSG00000012779/ENSG00000156675/ENSG00000179295/ENSG00000123338/ENSG00000271503/ENSG00000101152/ENSG00000276045/ENSG00000171316/ENSG00000158109/ENSG00000170348/ENSG00000176994/ENSG00000167470/ENSG00000075142/ENSG00000108639/ENSG00000086730/ENSG00000101336/ENSG00000196126/ENSG00000124333/ENSG00000165025/ENSG00000075785…
Naive B cells	GO:0070848	response to growth factor	350	0.383072	1.48786	8.15345e-05	0.0038038	0.00329255	2747	tags=35%, list=24%, signal=27%	ENSG00000136997/ENSG00000125538/ENSG00000160691/ENSG00000179295/ENSG00000115904/ENSG00000173039/ENSG00000110047/ENSG00000169554/ENSG00000271503/ENSG00000026508/ENSG00000106799/ENSG00000096384/ENSG00000010810/ENSG00000119185/ENSG00000114331/ENSG00000169756/ENSG00000058668/ENSG00000003402/ENSG00000168522/ENSG00000178951/ENSG00000114374/ENSG00000095951/ENSG00000124486/ENSG00000144802/ENSG00000123358…
Naive B cells	GO:0009615	response to virus	282	0.396499	1.52387	8.25525e-05	0.00381117	0.00329893	1946	tags=30%, list=17%, signal=26%	ENSG00000180644/ENSG00000104972/ENSG00000125538/ENSG00000140853/ENSG00000185507/ENSG00000080824/ENSG00000173039/ENSG00000162434/ENSG00000101347/ENSG00000271503/ENSG00000134242/ENSG00000089127/ENSG00000185201/ENSG00000105939/ENSG00000263528/ENSG00000105483/ENSG00000185885/ENSG00000140678/ENSG00000120885/ENSG00000081237/ENSG00000104765/ENSG00000121060/ENSG00000180228/ENSG00000275302/ENSG00000169871…
Naive B cells	GO:0030098	lymphocyte differentiation	301	0.392909	1.51508	8.22106e-05	0.00381117	0.00329893	2811	tags=36%, list=25%, signal=27%	ENSG00000067082/ENSG00000072694/ENSG00000135870/ENSG00000166888/ENSG00000125538/ENSG00000115738/ENSG00000198286/ENSG00000134516/ENSG00000197943/ENSG00000115904/ENSG00000123338/ENSG00000134242/ENSG00000171316/ENSG00000108604/ENSG00000168685/ENSG00000100485/ENSG00000081237/ENSG00000196126/ENSG00000165025/ENSG00000178951/ENSG00000144802/ENSG00000168283/ENSG00000087088/ENSG00000095585/ENSG00000173757…
Naive B cells	GO:0043269	regulation of monoatomic ion transport	232	0.408135	1.54998	8.37442e-05	0.00384616	0.00332921	2440	tags=32%, list=22%, signal=25%	ENSG00000168297/ENSG00000168710/ENSG00000104972/ENSG00000197943/ENSG00000271503/ENSG00000276045/ENSG00000171316/ENSG00000152818/ENSG00000148175/ENSG00000138081/ENSG00000010810/ENSG00000075142/ENSG00000110108/ENSG00000172354/ENSG00000013016/ENSG00000058668/ENSG00000104783/ENSG00000275302/ENSG00000135404/ENSG00000087088/ENSG00000124942/ENSG00000128245/ENSG00000160856/ENSG00000105639/ENSG00000069849…
Naive B cells	GO:0048002	antigen processing and presentation of peptide antigen	51	0.581299	1.85357	8.7095e-05	0.00397943	0.00344458	2593	tags=61%, list=23%, signal=47%	ENSG00000072694/ENSG00000113441/ENSG00000117984/ENSG00000216490/ENSG00000198502/ENSG00000204525/ENSG00000204592/ENSG00000196126/ENSG00000100600/ENSG00000234745/ENSG00000206503/ENSG00000223865/ENSG00000166710/ENSG00000018280/ENSG00000110057/ENSG00000196735/ENSG00000231389/ENSG00000204257/ENSG00000104365/ENSG00000151690/ENSG00000019582/ENSG00000204642/ENSG00000204287/ENSG00000164307/ENSG00000237541…
Naive B cells	GO:0022408	negative regulation of cell-cell adhesion	123	0.469167	1.68638	8.92091e-05	0.00405512	0.00351009	2580	tags=35%, list=23%, signal=27%	ENSG00000179820/ENSG00000072694/ENSG00000135870/ENSG00000104972/ENSG00000123338/ENSG00000134242/ENSG00000106948/ENSG00000177425/ENSG00000196126/ENSG00000105639/ENSG00000175354/ENSG00000114423/ENSG00000136689/ENSG00000133789/ENSG00000163932/ENSG00000197471/ENSG00000163874/ENSG00000135144/ENSG00000002822/ENSG00000075711/ENSG00000125347/ENSG00000107738/ENSG00000171150/ENSG00000144161/ENSG00000019582…
Naive B cells	GO:0030334	regulation of cell migration	488	0.364762	1.43479	9.06281e-05	0.0040778	0.00352972	1762	tags=24%, list=16%, signal=21%	ENSG00000179820/ENSG00000107099/ENSG00000213809/ENSG00000103769/ENSG00000110651/ENSG00000125538/ENSG00000072786/ENSG00000115310/ENSG00000197943/ENSG00000123338/ENSG00000271503/ENSG00000113140/ENSG00000106799/ENSG00000100599/ENSG00000101040/ENSG00000185885/ENSG00000119185/ENSG00000102265/ENSG00000140678/ENSG00000081237/ENSG00000058668/ENSG00000103275/ENSG00000205336/ENSG00000138623/ENSG00000275302…
Naive B cells	GO:0032446	protein modification by small protein conjugation	674	0.350504	1.39068	9.01795e-05	0.0040778	0.00352972	3154	tags=39%, list=28%, signal=30%	ENSG00000135870/ENSG00000107854/ENSG00000173821/ENSG00000113441/ENSG00000080824/ENSG00000113369/ENSG00000158019/ENSG00000173039/ENSG00000184900/ENSG00000129559/ENSG00000134242/ENSG00000106799/ENSG00000159202/ENSG00000096384/ENSG00000138081/ENSG00000110330/ENSG00000204227/ENSG00000010810/ENSG00000050748/ENSG00000108465/ENSG00000176624/ENSG00000007944/ENSG00000113269/ENSG00000159459/ENSG00000121060…
Naive B cells	GO:0060338	regulation of type I interferon-mediated signaling pathway	33	0.652509	1.92612	9.17347e-05	0.00408611	0.00353692	2085	tags=48%, list=19%, signal=40%	ENSG00000140853/ENSG00000179295/ENSG00000185507/ENSG00000101347/ENSG00000089127/ENSG00000263528/ENSG00000169871/ENSG00000175354/ENSG00000187608/ENSG00000078140/ENSG00000196396/ENSG00000088888/ENSG00000090432/ENSG00000198791/ENSG00000160710/ENSG00000185728
Naive B cells	GO:0043068	positive regulation of programmed cell death	355	0.382593	1.48701	9.16534e-05	0.00408611	0.00353692	2533	tags=33%, list=23%, signal=26%	ENSG00000163220/ENSG00000136997/ENSG00000180644/ENSG00000265972/ENSG00000143546/ENSG00000104972/ENSG00000144746/ENSG00000117984/ENSG00000227507/ENSG00000160570/ENSG00000003756/ENSG00000271503/ENSG00000106799/ENSG00000159202/ENSG00000111653/ENSG00000050748/ENSG00000177425/ENSG00000120885/ENSG00000081237/ENSG00000104765/ENSG00000145779/ENSG00000165025/ENSG00000003402/ENSG00000180228/ENSG00000109854…
Naive B cells	GO:0019886	antigen processing and presentation of exogenous peptide antigen via MHC class II	26	0.690851	1.94329	9.46061e-05	0.00419294	0.00362939	2593	tags=73%, list=23%, signal=56%	ENSG00000072694/ENSG00000117984/ENSG00000216490/ENSG00000198502/ENSG00000196126/ENSG00000100600/ENSG00000223865/ENSG00000166710/ENSG00000110057/ENSG00000196735/ENSG00000231389/ENSG00000204257/ENSG00000019582/ENSG00000204287/ENSG00000237541/ENSG00000158869/ENSG00000163131/ENSG00000115020/ENSG00000179344
Naive B cells	GO:0045860	positive regulation of protein kinase activity	199	0.421934	1.58516	9.54006e-05	0.00420712	0.00364166	2960	tags=39%, list=26%, signal=29%	ENSG00000121716/ENSG00000125538/ENSG00000146192/ENSG00000080824/ENSG00000271503/ENSG00000096384/ENSG00000118971/ENSG00000119185/ENSG00000151726/ENSG00000120885/ENSG00000158517/ENSG00000081237/ENSG00000058668/ENSG00000165025/ENSG00000161010/ENSG00000144118/ENSG00000169032/ENSG00000163932/ENSG00000188906/ENSG00000185043/ENSG00000034152/ENSG00000109756/ENSG00000176749/ENSG00000140575/ENSG00000075711…
Naive B cells	GO:0048699	generation of neurons	653	0.35107	1.39173	0.000100243	0.0043771	0.00378879	2546	tags=28%, list=23%, signal=23%	ENSG00000163220/ENSG00000137312/ENSG00000148154/ENSG00000103769/ENSG00000166483/ENSG00000179295/ENSG00000080824/ENSG00000115738/ENSG00000115310/ENSG00000214078/ENSG00000115904/ENSG00000110047/ENSG00000123338/ENSG00000105887/ENSG00000004478/ENSG00000106799/ENSG00000096384/ENSG00000117280/ENSG00000078699/ENSG00000010810/ENSG00000106948/ENSG00000108465/ENSG00000257923/ENSG00000007944/ENSG00000101558…
Naive B cells	GO:0007267	cell-cell signaling	686	0.34503	1.36953	0.000100181	0.0043771	0.00378879	2414	tags=26%, list=22%, signal=22%	ENSG00000163220/ENSG00000115419/ENSG00000168297/ENSG00000137312/ENSG00000107854/ENSG00000110090/ENSG00000163346/ENSG00000143546/ENSG00000104972/ENSG00000125538/ENSG00000173821/ENSG00000008282/ENSG00000012779/ENSG00000105835/ENSG00000156675/ENSG00000113441/ENSG00000179295/ENSG00000115310/ENSG00000087191/ENSG00000197943/ENSG00000173039/ENSG00000227507/ENSG00000169554/ENSG00000271503/ENSG00000101152…
Naive B cells	GO:0033674	positive regulation of kinase activity	229	0.408969	1.5519	0.000104783	0.00455294	0.003941	2662	tags=34%, list=24%, signal=27%	ENSG00000121716/ENSG00000110651/ENSG00000125538/ENSG00000146192/ENSG00000080824/ENSG00000271503/ENSG00000096384/ENSG00000118971/ENSG00000119185/ENSG00000151726/ENSG00000120885/ENSG00000158517/ENSG00000081237/ENSG00000196126/ENSG00000058668/ENSG00000165025/ENSG00000000938/ENSG00000161010/ENSG00000144118/ENSG00000169032/ENSG00000163932/ENSG00000188906/ENSG00000185043/ENSG00000034152/ENSG00000109756…
Naive B cells	GO:0031341	regulation of cell killing	74	0.532363	1.79739	0.000106762	0.00461627	0.00399582	1985	tags=36%, list=18%, signal=30%	ENSG00000072694/ENSG00000213809/ENSG00000180644/ENSG00000104972/ENSG00000158481/ENSG00000123338/ENSG00000204525/ENSG00000168685/ENSG00000204592/ENSG00000081237/ENSG00000196126/ENSG00000165025/ENSG00000173757/ENSG00000011600/ENSG00000234745/ENSG00000206503/ENSG00000166710/ENSG00000134539/ENSG00000162739/ENSG00000090339/ENSG00000170542/ENSG00000079950/ENSG00000204642/ENSG00000105329/ENSG00000111796…
Naive B cells	GO:0002495	antigen processing and presentation of peptide antigen via MHC class II	27	0.681807	1.93309	0.000107502	0.00462573	0.00400401	2593	tags=70%, list=23%, signal=54%	ENSG00000072694/ENSG00000117984/ENSG00000216490/ENSG00000198502/ENSG00000196126/ENSG00000100600/ENSG00000223865/ENSG00000166710/ENSG00000110057/ENSG00000196735/ENSG00000231389/ENSG00000204257/ENSG00000019582/ENSG00000204287/ENSG00000237541/ENSG00000158869/ENSG00000163131/ENSG00000115020/ENSG00000179344
Naive B cells	GO:0043299	leukocyte degranulation	57	0.566444	1.84	0.000110364	0.00463635	0.0040132	2075	tags=44%, list=18%, signal=36%	ENSG00000072694/ENSG00000123338/ENSG00000086730/ENSG00000101336/ENSG00000124333/ENSG00000165025/ENSG00000203747/ENSG00000000938/ENSG00000160255/ENSG00000277632/ENSG00000066294/ENSG00000186716/ENSG00000092531/ENSG00000069974/ENSG00000116266/ENSG00000154710/ENSG00000103496/ENSG00000140992/ENSG00000204642/ENSG00000128340/ENSG00000105374/ENSG00000171608/ENSG00000182511/ENSG00000213658/ENSG00000033327
Naive B cells	GO:0071219	cellular response to molecule of bacterial origin	136	0.456366	1.65763	0.000110194	0.00463635	0.0040132	1795	tags=29%, list=16%, signal=25%	ENSG00000163736/ENSG00000174123/ENSG00000072694/ENSG00000145901/ENSG00000213809/ENSG00000163737/ENSG00000104972/ENSG00000125538/ENSG00000197943/ENSG00000173039/ENSG00000271503/ENSG00000134242/ENSG00000109272/ENSG00000105483/ENSG00000101336/ENSG00000196843/ENSG00000144802/ENSG00000100030/ENSG00000034152/ENSG00000277632/ENSG00000163874/ENSG00000186716/ENSG00000100906/ENSG00000134061/ENSG00000100300…
Naive B cells	GO:0016567	protein ubiquitination	608	0.352747	1.39608	0.000110342	0.00463635	0.0040132	3154	tags=39%, list=28%, signal=30%	ENSG00000135870/ENSG00000107854/ENSG00000173821/ENSG00000113441/ENSG00000080824/ENSG00000113369/ENSG00000158019/ENSG00000134242/ENSG00000106799/ENSG00000159202/ENSG00000096384/ENSG00000138081/ENSG00000110330/ENSG00000204227/ENSG00000010810/ENSG00000050748/ENSG00000108465/ENSG00000176624/ENSG00000007944/ENSG00000113269/ENSG00000159459/ENSG00000121060/ENSG00000124486/ENSG00000169871/ENSG00000168283…
Naive B cells	GO:0051130	positive regulation of cellular component organization	648	0.346348	1.37274	0.000110281	0.00463635	0.0040132	2580	tags=31%, list=23%, signal=25%	ENSG00000163220/ENSG00000137312/ENSG00000107854/ENSG00000125538/ENSG00000080824/ENSG00000087191/ENSG00000197943/ENSG00000110047/ENSG00000123338/ENSG00000196199/ENSG00000134242/ENSG00000106799/ENSG00000171992/ENSG00000161203/ENSG00000176994/ENSG00000130779/ENSG00000078699/ENSG00000010810/ENSG00000064687/ENSG00000119185/ENSG00000050748/ENSG00000101336/ENSG00000169756/ENSG00000257923/ENSG00000120885…
Naive B cells	GO:0022008	neurogenesis	768	0.342506	1.36242	0.000110135	0.00463635	0.0040132	2546	tags=29%, list=23%, signal=24%	ENSG00000163220/ENSG00000137312/ENSG00000148154/ENSG00000103769/ENSG00000166483/ENSG00000143546/ENSG00000125538/ENSG00000179295/ENSG00000080824/ENSG00000115738/ENSG00000115310/ENSG00000214078/ENSG00000115904/ENSG00000110047/ENSG00000123338/ENSG00000105887/ENSG00000004478/ENSG00000171316/ENSG00000106799/ENSG00000096384/ENSG00000117280/ENSG00000078699/ENSG00000010810/ENSG00000106948/ENSG00000108465…
Naive B cells	GO:0043086	negative regulation of catalytic activity	368	0.375931	1.46318	0.00011187	0.00467745	0.00404878	2581	tags=33%, list=23%, signal=26%	ENSG00000129355/ENSG00000213809/ENSG00000145016/ENSG00000125538/ENSG00000164733/ENSG00000123338/ENSG00000134242/ENSG00000058272/ENSG00000026508/ENSG00000170348/ENSG00000176994/ENSG00000114166/ENSG00000167470/ENSG00000186834/ENSG00000110330/ENSG00000105483/ENSG00000172057/ENSG00000119185/ENSG00000065135/ENSG00000102265/ENSG00000108465/ENSG00000081237/ENSG00000134324/ENSG00000150867/ENSG00000145779…
Naive B cells	GO:0060761	negative regulation of response to cytokine stimulus	44	0.605387	1.88215	0.000114094	0.00474804	0.00410988	2822	tags=57%, list=25%, signal=43%	ENSG00000173193/ENSG00000140853/ENSG00000101347/ENSG00000271503/ENSG00000089127/ENSG00000105483/ENSG00000081237/ENSG00000175354/ENSG00000136689/ENSG00000187608/ENSG00000104695/ENSG00000185187/ENSG00000136244/ENSG00000092871/ENSG00000154710/ENSG00000090432/ENSG00000197372/ENSG00000198791/ENSG00000160710/ENSG00000111252/ENSG00000185728/ENSG00000136826/ENSG00000101966/ENSG00000132522/ENSG00000090376
Naive B cells	GO:0042100	B cell proliferation	65	0.543421	1.80068	0.000120605	0.00488204	0.00422587	968	tags=32%, list=9%, signal=30%	ENSG00000072694/ENSG00000135870/ENSG00000110651/ENSG00000240505/ENSG00000198286/ENSG00000123338/ENSG00000168685/ENSG00000177425/ENSG00000081237/ENSG00000144802/ENSG00000168283/ENSG00000087088/ENSG00000106546/ENSG00000160856/ENSG00000011600/ENSG00000163932/ENSG00000168918/ENSG00000171791/ENSG00000134061/ENSG00000175857/ENSG00000101096
Naive B cells	GO:0045637	regulation of myeloid cell differentiation	131	0.459427	1.66238	0.00012172	0.00488204	0.00422587	2109	tags=35%, list=19%, signal=29%	ENSG00000136997/ENSG00000183864/ENSG00000163737/ENSG00000185862/ENSG00000104972/ENSG00000185507/ENSG00000115738/ENSG00000123338/ENSG00000196126/ENSG00000173757/ENSG00000175354/ENSG00000118260/ENSG00000011600/ENSG00000187608/ENSG00000139842/ENSG00000119535/ENSG00000185043/ENSG00000277632/ENSG00000080802/ENSG00000168918/ENSG00000155090/ENSG00000100906/ENSG00000166710/ENSG00000101265/ENSG00000180354…
Naive B cells	GO:0045732	positive regulation of protein catabolic process	153	0.448292	1.64627	0.000119745	0.00488204	0.00422587	2007	tags=35%, list=18%, signal=29%	ENSG00000110651/ENSG00000153395/ENSG00000125538/ENSG00000080824/ENSG00000087191/ENSG00000138081/ENSG00000269858/ENSG00000050748/ENSG00000163659/ENSG00000144560/ENSG00000007944/ENSG00000120885/ENSG00000113712/ENSG00000075785/ENSG00000141551/ENSG00000170296/ENSG00000160948/ENSG00000114423/ENSG00000180304/ENSG00000105373/ENSG00000186010/ENSG00000188906/ENSG00000100083/ENSG00000013374/ENSG00000069329…
Naive B cells	GO:0032940	secretion by cell	426	0.367922	1.44039	0.000121381	0.00488204	0.00422587	2229	tags=27%, list=20%, signal=22%	ENSG00000072694/ENSG00000110090/ENSG00000103769/ENSG00000104972/ENSG00000125538/ENSG00000012779/ENSG00000156675/ENSG00000179295/ENSG00000123338/ENSG00000271503/ENSG00000101152/ENSG00000276045/ENSG00000171316/ENSG00000158109/ENSG00000170348/ENSG00000176994/ENSG00000167470/ENSG00000075142/ENSG00000108639/ENSG00000086730/ENSG00000101336/ENSG00000196126/ENSG00000124333/ENSG00000165025/ENSG00000075785…
Naive B cells	GO:0007167	enzyme-linked receptor protein signaling pathway	477	0.361593	1.42125	0.000120941	0.00488204	0.00422587	2602	tags=33%, list=23%, signal=26%	ENSG00000121716/ENSG00000265972/ENSG00000166888/ENSG00000125538/ENSG00000160691/ENSG00000113441/ENSG00000179295/ENSG00000115310/ENSG00000117984/ENSG00000115904/ENSG00000169554/ENSG00000149212/ENSG00000106799/ENSG00000096384/ENSG00000010810/ENSG00000107372/ENSG00000176533/ENSG00000163659/ENSG00000101336/ENSG00000072135/ENSG00000100485/ENSG00000158517/ENSG00000077044/ENSG00000150867/ENSG00000165025…
Naive B cells	GO:2000145	regulation of cell motility	513	0.358309	1.41138	0.000120718	0.00488204	0.00422587	1762	tags=23%, list=16%, signal=20%	ENSG00000179820/ENSG00000107099/ENSG00000213809/ENSG00000103769/ENSG00000110651/ENSG00000125538/ENSG00000072786/ENSG00000115310/ENSG00000197943/ENSG00000123338/ENSG00000271503/ENSG00000113140/ENSG00000106799/ENSG00000100599/ENSG00000101040/ENSG00000185885/ENSG00000119185/ENSG00000102265/ENSG00000140678/ENSG00000081237/ENSG00000065243/ENSG00000058668/ENSG00000103275/ENSG00000205336/ENSG00000138623…
Naive B cells	GO:0030182	neuron differentiation	620	0.352523	1.39578	0.000120337	0.00488204	0.00422587	2546	tags=29%, list=23%, signal=23%	ENSG00000163220/ENSG00000137312/ENSG00000148154/ENSG00000103769/ENSG00000166483/ENSG00000179295/ENSG00000080824/ENSG00000115738/ENSG00000115310/ENSG00000214078/ENSG00000115904/ENSG00000110047/ENSG00000123338/ENSG00000105887/ENSG00000004478/ENSG00000106799/ENSG00000096384/ENSG00000117280/ENSG00000078699/ENSG00000010810/ENSG00000108465/ENSG00000257923/ENSG00000007944/ENSG00000101558/ENSG00000003402…
Naive B cells	GO:0030030	cell projection organization	769	0.339257	1.34951	0.000120141	0.00488204	0.00422587	2552	tags=27%, list=23%, signal=23%	ENSG00000163220/ENSG00000072694/ENSG00000137312/ENSG00000103769/ENSG00000166483/ENSG00000101350/ENSG00000146192/ENSG00000179295/ENSG00000080824/ENSG00000115310/ENSG00000214078/ENSG00000115904/ENSG00000110047/ENSG00000123338/ENSG00000004478/ENSG00000023902/ENSG00000026508/ENSG00000106799/ENSG00000096384/ENSG00000117280/ENSG00000078699/ENSG00000133740/ENSG00000010810/ENSG00000114416/ENSG00000013016…
Naive B cells	GO:0035740	CD8-positive, alpha-beta T cell proliferation	7	0.89485	1.82366	0.000124046	0.00493071	0.00426799	1000	tags=71%, list=9%, signal=65%	ENSG00000134242/ENSG00000204592/ENSG00000206503/ENSG00000125347/ENSG00000107738
Naive B cells	GO:2000564	regulation of CD8-positive, alpha-beta T cell proliferation	7	0.89485	1.82366	0.000124046	0.00493071	0.00426799	1000	tags=71%, list=9%, signal=65%	ENSG00000134242/ENSG00000204592/ENSG00000206503/ENSG00000125347/ENSG00000107738
Naive B cells	GO:0060339	negative regulation of type I interferon-mediated signaling pathway	16	0.75324	1.9027	0.000127683	0.0050526	0.00437351	2085	tags=56%, list=19%, signal=46%	ENSG00000140853/ENSG00000101347/ENSG00000089127/ENSG00000175354/ENSG00000187608/ENSG00000090432/ENSG00000198791/ENSG00000160710/ENSG00000185728
Naive B cells	GO:0002286	T cell activation involved in immune response	82	0.51855	1.77521	0.000128872	0.00507698	0.00439461	2644	tags=43%, list=24%, signal=33%	ENSG00000072694/ENSG00000135870/ENSG00000166888/ENSG00000110651/ENSG00000104972/ENSG00000158481/ENSG00000123338/ENSG00000196126/ENSG00000144802/ENSG00000105639/ENSG00000197471/ENSG00000163874/ENSG00000080815/ENSG00000018280/ENSG00000136244/ENSG00000167604/ENSG00000168610/ENSG00000162739/ENSG00000171150/ENSG00000090339/ENSG00000069974/ENSG00000005844/ENSG00000019582/ENSG00000135046/ENSG00000069667…
Naive B cells	GO:0031623	receptor internalization	69	0.534188	1.78548	0.000131596	0.00516137	0.00446765	2522	tags=42%, list=22%, signal=33%	ENSG00000137312/ENSG00000110651/ENSG00000104972/ENSG00000197943/ENSG00000161203/ENSG00000100599/ENSG00000165025/ENSG00000135404/ENSG00000160255/ENSG00000144118/ENSG00000128585/ENSG00000177885/ENSG00000168461/ENSG00000168216/ENSG00000163956/ENSG00000182718/ENSG00000076513/ENSG00000131374/ENSG00000141367/ENSG00000092820/ENSG00000135218/ENSG00000102081/ENSG00000141480/ENSG00000133961/ENSG00000100077…
Naive B cells	GO:0120036	plasma membrane bounded cell projection organization	751	0.339305	1.3492	0.000140182	0.0054739	0.00473818	2546	tags=27%, list=23%, signal=23%	ENSG00000163220/ENSG00000072694/ENSG00000137312/ENSG00000103769/ENSG00000166483/ENSG00000101350/ENSG00000146192/ENSG00000179295/ENSG00000080824/ENSG00000115310/ENSG00000214078/ENSG00000115904/ENSG00000110047/ENSG00000123338/ENSG00000004478/ENSG00000023902/ENSG00000026508/ENSG00000106799/ENSG00000096384/ENSG00000117280/ENSG00000078699/ENSG00000010810/ENSG00000114416/ENSG00000013016/ENSG00000257923…
Naive B cells	GO:0002285	lymphocyte activation involved in immune response	157	0.442435	1.62884	0.000141093	0.00548529	0.00474804	2096	tags=32%, list=19%, signal=26%	ENSG00000072694/ENSG00000135870/ENSG00000166888/ENSG00000110651/ENSG00000104972/ENSG00000158481/ENSG00000197943/ENSG00000123338/ENSG00000081237/ENSG00000196126/ENSG00000124333/ENSG00000203747/ENSG00000144802/ENSG00000104998/ENSG00000105639/ENSG00000133789/ENSG00000078596/ENSG00000012061/ENSG00000197471/ENSG00000163874/ENSG00000134061/ENSG00000175857/ENSG00000139370/ENSG00000080815/ENSG00000018280…
Naive B cells	GO:0046339	diacylglycerol metabolic process	16	0.7517	1.89881	0.00014187	0.00549143	0.00475335	1297	tags=38%, list=12%, signal=33%	ENSG00000153933/ENSG00000087157/ENSG00000077044/ENSG00000065357/ENSG00000158669/ENSG00000177666
Naive B cells	GO:0006886	intracellular protein transport	685	0.342244	1.35845	0.00015027	0.00579129	0.00501291	2527	tags=33%, list=23%, signal=28%	ENSG00000168297/ENSG00000109971/ENSG00000265972/ENSG00000103769/ENSG00000103365/ENSG00000168710/ENSG00000110651/ENSG00000125538/ENSG00000179295/ENSG00000080824/ENSG00000110047/ENSG00000198258/ENSG00000107959/ENSG00000064601/ENSG00000170348/ENSG00000161203/ENSG00000117280/ENSG00000148175/ENSG00000174903/ENSG00000071189/ENSG00000010810/ENSG00000119185/ENSG00000100347/ENSG00000120885/ENSG00000158517…
Naive B cells	GO:0097530	granulocyte migration	84	0.511985	1.75814	0.00015199	0.00581247	0.00503124	1720	tags=32%, list=15%, signal=27%	ENSG00000163220/ENSG00000163736/ENSG00000163737/ENSG00000143546/ENSG00000125538/ENSG00000123338/ENSG00000271503/ENSG00000109272/ENSG00000165025/ENSG00000275302/ENSG00000100030/ENSG00000160255/ENSG00000119535/ENSG00000174574/ENSG00000277632/ENSG00000124126/ENSG00000130830/ENSG00000113811/ENSG00000019582/ENSG00000135046/ENSG00000261371/ENSG00000169398/ENSG00000183049/ENSG00000128340/ENSG00000087470…
Naive B cells	GO:0009896	positive regulation of catabolic process	393	0.372502	1.45373	0.000152131	0.00581247	0.00503124	3174	tags=39%, list=28%, signal=29%	ENSG00000135870/ENSG00000110090/ENSG00000110651/ENSG00000153395/ENSG00000125538/ENSG00000080824/ENSG00000087191/ENSG00000163564/ENSG00000149212/ENSG00000100596/ENSG00000176994/ENSG00000105939/ENSG00000138081/ENSG00000155508/ENSG00000269858/ENSG00000172057/ENSG00000065135/ENSG00000050748/ENSG00000163659/ENSG00000144560/ENSG00000007944/ENSG00000120885/ENSG00000113712/ENSG00000132463/ENSG00000104765…
Naive B cells	GO:0040017	positive regulation of locomotion	301	0.38835	1.4975	0.000154145	0.00586412	0.00507595	1762	tags=26%, list=16%, signal=22%	ENSG00000179820/ENSG00000107099/ENSG00000103769/ENSG00000125538/ENSG00000115310/ENSG00000197943/ENSG00000123338/ENSG00000271503/ENSG00000113140/ENSG00000106799/ENSG00000119185/ENSG00000140678/ENSG00000081237/ENSG00000103275/ENSG00000138623/ENSG00000275302/ENSG00000000938/ENSG00000100030/ENSG00000143322/ENSG00000164190/ENSG00000071054/ENSG00000085719/ENSG00000133789/ENSG00000100600/ENSG00000251562…
Naive B cells	GO:0007173	epidermal growth factor receptor signaling pathway	69	0.533192	1.78215	0.000155523	0.00586619	0.00507774	1901	tags=42%, list=17%, signal=35%	ENSG00000160691/ENSG00000179295/ENSG00000115904/ENSG00000158517/ENSG00000077044/ENSG00000075785/ENSG00000144118/ENSG00000175354/ENSG00000114423/ENSG00000149177/ENSG00000177885/ENSG00000129667/ENSG00000140575/ENSG00000265491/ENSG00000101265/ENSG00000080815/ENSG00000171150/ENSG00000013364/ENSG00000197114/ENSG00000140992/ENSG00000169398/ENSG00000109670/ENSG00000164615/ENSG00000105329/ENSG00000213024…
Naive B cells	GO:0031349	positive regulation of defense response	280	0.391333	1.50345	0.000154866	0.00586619	0.00507774	1795	tags=24%, list=16%, signal=21%	ENSG00000163220/ENSG00000174123/ENSG00000145901/ENSG00000213809/ENSG00000137312/ENSG00000143546/ENSG00000110651/ENSG00000125538/ENSG00000140853/ENSG00000185507/ENSG00000080824/ENSG00000115310/ENSG00000085265/ENSG00000197943/ENSG00000173039/ENSG00000245532/ENSG00000163564/ENSG00000271503/ENSG00000134242/ENSG00000089127/ENSG00000186834/ENSG00000110330/ENSG00000010810/ENSG00000263528/ENSG00000101336…
Naive B cells	GO:0043122	regulation of I-kappaB kinase/NF-kappaB signaling	192	0.420586	1.57545	0.000159505	0.0059909	0.00518569	2614	tags=40%, list=23%, signal=31%	ENSG00000145901/ENSG00000125538/ENSG00000198286/ENSG00000214078/ENSG00000197943/ENSG00000173039/ENSG00000227507/ENSG00000129353/ENSG00000110330/ENSG00000010810/ENSG00000263528/ENSG00000105483/ENSG00000101558/ENSG00000121060/ENSG00000196126/ENSG00000003402/ENSG00000103275/ENSG00000157625/ENSG00000168256/ENSG00000136560/ENSG00000112343/ENSG00000163874/ENSG00000197530/ENSG00000076604/ENSG00000132274…
Naive B cells	GO:0006949	syncytium formation	26	0.678928	1.90975	0.000162182	0.00606574	0.00525047	1006	tags=38%, list=9%, signal=35%	ENSG00000137312/ENSG00000110651/ENSG00000134516/ENSG00000110047/ENSG00000023902/ENSG00000003402/ENSG00000011600/ENSG00000012061/ENSG00000101096/ENSG00000162909
Naive B cells	GO:0033673	negative regulation of kinase activity	152	0.441318	1.61975	0.000163361	0.00608418	0.00526643	2069	tags=32%, list=18%, signal=27%	ENSG00000129355/ENSG00000145016/ENSG00000125538/ENSG00000134242/ENSG00000176994/ENSG00000114166/ENSG00000167470/ENSG00000186834/ENSG00000119185/ENSG00000108465/ENSG00000081237/ENSG00000150867/ENSG00000276293/ENSG00000175354/ENSG00000114423/ENSG00000169220/ENSG00000149177/ENSG00000163932/ENSG00000066027/ENSG00000110172/ENSG00000005249/ENSG00000103197/ENSG00000152804/ENSG00000137642/ENSG00000187446…
Naive B cells	GO:0001885	endothelial cell development	34	0.637359	1.8925	0.000169821	0.00629831	0.00545179	1728	tags=38%, list=15%, signal=32%	ENSG00000179820/ENSG00000125538/ENSG00000130396/ENSG00000109756/ENSG00000134318/ENSG00000136280/ENSG00000106397/ENSG00000087274/ENSG00000090339/ENSG00000104365/ENSG00000169504/ENSG00000261371/ENSG00000092820
Naive B cells	GO:0031400	negative regulation of protein modification process	336	0.37898	1.46947	0.000173585	0.00641105	0.00554938	2671	tags=36%, list=24%, signal=29%	ENSG00000179820/ENSG00000129355/ENSG00000173193/ENSG00000175215/ENSG00000125538/ENSG00000173039/ENSG00000188976/ENSG00000123338/ENSG00000134242/ENSG00000176994/ENSG00000114166/ENSG00000186834/ENSG00000010810/ENSG00000119185/ENSG00000108465/ENSG00000081237/ENSG00000058668/ENSG00000087088/ENSG00000160948/ENSG00000175354/ENSG00000102921/ENSG00000114423/ENSG00000169220/ENSG00000133789/ENSG00000153827…
Naive B cells	GO:0042177	negative regulation of protein catabolic process	78	0.516642	1.75614	0.000176989	0.00650967	0.00563474	1517	tags=36%, list=14%, signal=31%	ENSG00000173039/ENSG00000064601/ENSG00000096384/ENSG00000010810/ENSG00000034713/ENSG00000102265/ENSG00000108465/ENSG00000124486/ENSG00000112335/ENSG00000102921/ENSG00000105373/ENSG00000155096/ENSG00000138592/ENSG00000005810/ENSG00000069329/ENSG00000198171/ENSG00000171100/ENSG00000147162/ENSG00000107185/ENSG00000141646/ENSG00000158941/ENSG00000187555/ENSG00000162191/ENSG00000068903/ENSG00000182718…
Naive B cells	GO:1903939	regulation of TORC2 signaling	4	0.960772	1.67779	0.000181497	0.00656649	0.00568392	405	tags=75%, list=4%, signal=72%	ENSG00000160584/ENSG00000123338/ENSG00000124486
Naive B cells	GO:1904515	positive regulation of TORC2 signaling	4	0.960772	1.67779	0.000181497	0.00656649	0.00568392	405	tags=75%, list=4%, signal=72%	ENSG00000160584/ENSG00000123338/ENSG00000124486
Naive B cells	GO:0010959	regulation of metal ion transport	189	0.422456	1.58053	0.000181075	0.00656649	0.00568392	2698	tags=36%, list=24%, signal=28%	ENSG00000168710/ENSG00000104972/ENSG00000197943/ENSG00000271503/ENSG00000276045/ENSG00000171316/ENSG00000152818/ENSG00000148175/ENSG00000138081/ENSG00000010810/ENSG00000075142/ENSG00000172354/ENSG00000013016/ENSG00000058668/ENSG00000104783/ENSG00000275302/ENSG00000135404/ENSG00000087088/ENSG00000124942/ENSG00000128245/ENSG00000160856/ENSG00000105639/ENSG00000069849/ENSG00000173163/ENSG00000131504…
Naive B cells	GO:0009725	response to hormone	481	0.359373	1.41283	0.000181386	0.00656649	0.00568392	2607	tags=33%, list=23%, signal=27%	ENSG00000109971/ENSG00000265972/ENSG00000148154/ENSG00000166888/ENSG00000168710/ENSG00000125538/ENSG00000090273/ENSG00000160691/ENSG00000164733/ENSG00000179295/ENSG00000080824/ENSG00000117984/ENSG00000115904/ENSG00000173039/ENSG00000090470/ENSG00000004478/ENSG00000149212/ENSG00000114166/ENSG00000269858/ENSG00000102265/ENSG00000151726/ENSG00000100485/ENSG00000134324/ENSG00000150867/ENSG00000121060…
Naive B cells	GO:2000563	positive regulation of CD4-positive, alpha-beta T cell proliferation	7	0.890878	1.81556	0.00018607	0.00670456	0.00580343	126	tags=29%, list=1%, signal=28%	ENSG00000110651/ENSG00000198286
Naive B cells	GO:0070647	protein modification by small protein conjugation or removal	773	0.336512	1.3387	0.000190219	0.00682631	0.00590882	3154	tags=38%, list=28%, signal=29%	ENSG00000145901/ENSG00000165312/ENSG00000135870/ENSG00000107854/ENSG00000173821/ENSG00000113441/ENSG00000080824/ENSG00000113369/ENSG00000158019/ENSG00000173039/ENSG00000184900/ENSG00000129559/ENSG00000134242/ENSG00000106799/ENSG00000159202/ENSG00000096384/ENSG00000114166/ENSG00000138081/ENSG00000110330/ENSG00000204227/ENSG00000010810/ENSG00000050748/ENSG00000108465/ENSG00000176624/ENSG00000007944…
Naive B cells	GO:0045055	regulated exocytosis	124	0.459667	1.65389	0.000200472	0.00713106	0.00617261	2170	tags=33%, list=19%, signal=27%	ENSG00000072694/ENSG00000156675/ENSG00000123338/ENSG00000101152/ENSG00000158109/ENSG00000170348/ENSG00000108639/ENSG00000086730/ENSG00000101336/ENSG00000124333/ENSG00000165025/ENSG00000203747/ENSG00000000938/ENSG00000160255/ENSG00000115956/ENSG00000188906/ENSG00000277632/ENSG00000066294/ENSG00000168461/ENSG00000186716/ENSG00000135604/ENSG00000080815/ENSG00000092531/ENSG00000069974/ENSG00000116266…
Naive B cells	GO:0006811	monoatomic ion transport	522	0.354178	1.39578	0.000201124	0.00713106	0.00617261	2983	tags=34%, list=27%, signal=26%	ENSG00000198712/ENSG00000198804/ENSG00000168297/ENSG00000168710/ENSG00000104972/ENSG00000113732/ENSG00000197943/ENSG00000271503/ENSG00000004478/ENSG00000196187/ENSG00000276045/ENSG00000171316/ENSG00000152818/ENSG00000001461/ENSG00000117410/ENSG00000148175/ENSG00000138081/ENSG00000010810/ENSG00000075142/ENSG00000110108/ENSG00000172354/ENSG00000085872/ENSG00000013016/ENSG00000081237/ENSG00000058668…
Naive B cells	GO:0071495	cellular response to endogenous stimulus	760	0.335477	1.33431	0.00020025	0.00713106	0.00617261	2557	tags=31%, list=23%, signal=26%	ENSG00000072694/ENSG00000109971/ENSG00000148154/ENSG00000166888/ENSG00000168710/ENSG00000125538/ENSG00000160691/ENSG00000164733/ENSG00000179295/ENSG00000117984/ENSG00000115904/ENSG00000173039/ENSG00000110047/ENSG00000169554/ENSG00000271503/ENSG00000004478/ENSG00000134242/ENSG00000026508/ENSG00000188186/ENSG00000149212/ENSG00000106799/ENSG00000096384/ENSG00000114166/ENSG00000010810/ENSG00000269858…
Naive B cells	GO:0001914	regulation of T cell mediated cytotoxicity	31	0.643695	1.87644	0.000211579	0.00747184	0.00646759	1476	tags=48%, list=13%, signal=42%	ENSG00000072694/ENSG00000104972/ENSG00000158481/ENSG00000123338/ENSG00000204525/ENSG00000168685/ENSG00000204592/ENSG00000081237/ENSG00000196126/ENSG00000234745/ENSG00000206503/ENSG00000166710/ENSG00000134539/ENSG00000079950/ENSG00000204642
Naive B cells	GO:0070229	negative regulation of lymphocyte apoptotic process	26	0.674783	1.89809	0.000216243	0.00755597	0.00654041	1285	tags=42%, list=11%, signal=38%	ENSG00000107099/ENSG00000188976/ENSG00000271503/ENSG00000172057/ENSG00000168685/ENSG00000157514/ENSG00000105639/ENSG00000196684/ENSG00000171791/ENSG00000008513/ENSG00000019582
Naive B cells	GO:0048708	astrocyte differentiation	44	0.589274	1.83206	0.000215512	0.00755597	0.00654041	1427	tags=32%, list=13%, signal=28%	ENSG00000163220/ENSG00000143546/ENSG00000125538/ENSG00000179295/ENSG00000115738/ENSG00000100030/ENSG00000133703/ENSG00000169032/ENSG00000080815/ENSG00000136244/ENSG00000168610/ENSG00000113580/ENSG00000145191/ENSG00000143952
Naive B cells	GO:0043547	positive regulation of GTPase activity	162	0.433545	1.60013	0.000216518	0.00755597	0.00654041	1689	tags=27%, list=15%, signal=23%	ENSG00000107099/ENSG00000159314/ENSG00000115904/ENSG00000271503/ENSG00000176994/ENSG00000197226/ENSG00000071189/ENSG00000180448/ENSG00000169756/ENSG00000213445/ENSG00000100485/ENSG00000175463/ENSG00000116191/ENSG00000275302/ENSG00000186635/ENSG00000071054/ENSG00000130396/ENSG00000169220/ENSG00000109756/ENSG00000277632/ENSG00000054611/ENSG00000166974/ENSG00000103197/ENSG00000186716/ENSG00000105963…
Naive B cells	GO:0045862	positive regulation of proteolysis	254	0.392833	1.50093	0.000218184	0.00758425	0.00656489	3377	tags=44%, list=30%, signal=32%	ENSG00000163220/ENSG00000136997/ENSG00000145901/ENSG00000143546/ENSG00000092010/ENSG00000125538/ENSG00000144746/ENSG00000087191/ENSG00000117984/ENSG00000163564/ENSG00000010810/ENSG00000105483/ENSG00000050748/ENSG00000120885/ENSG00000113712/ENSG00000114446/ENSG00000165025/ENSG00000087088/ENSG00000141551/ENSG00000170296/ENSG00000100600/ENSG00000105373/ENSG00000186010/ENSG00000188906/ENSG00000136560…
Naive B cells	GO:0006812	monoatomic cation transport	462	0.359277	1.41065	0.000221902	0.00768335	0.00665066	2983	tags=35%, list=27%, signal=27%	ENSG00000198712/ENSG00000198804/ENSG00000168710/ENSG00000104972/ENSG00000113732/ENSG00000197943/ENSG00000271503/ENSG00000004478/ENSG00000196187/ENSG00000276045/ENSG00000171316/ENSG00000152818/ENSG00000001461/ENSG00000117410/ENSG00000148175/ENSG00000138081/ENSG00000010810/ENSG00000075142/ENSG00000172354/ENSG00000085872/ENSG00000013016/ENSG00000081237/ENSG00000058668/ENSG00000115286/ENSG00000104783…
Naive B cells	GO:1990266	neutrophil migration	73	0.519868	1.75172	0.000225932	0.00779247	0.00674512	1720	tags=32%, list=15%, signal=27%	ENSG00000163220/ENSG00000163736/ENSG00000163737/ENSG00000143546/ENSG00000125538/ENSG00000123338/ENSG00000271503/ENSG00000109272/ENSG00000165025/ENSG00000275302/ENSG00000160255/ENSG00000119535/ENSG00000277632/ENSG00000124126/ENSG00000130830/ENSG00000113811/ENSG00000019582/ENSG00000261371/ENSG00000183049/ENSG00000128340/ENSG00000087470/ENSG00000126353/ENSG00000171608
Naive B cells	GO:0030183	B cell differentiation	102	0.478163	1.68193	0.000228042	0.00783476	0.00678173	2230	tags=38%, list=20%, signal=31%	ENSG00000067082/ENSG00000072694/ENSG00000115738/ENSG00000198286/ENSG00000197943/ENSG00000123338/ENSG00000081237/ENSG00000165025/ENSG00000178951/ENSG00000144802/ENSG00000087088/ENSG00000095585/ENSG00000173757/ENSG00000160856/ENSG00000105639/ENSG00000175354/ENSG00000078596/ENSG00000153879/ENSG00000149177/ENSG00000168918/ENSG00000152804/ENSG00000100811/ENSG00000007312/ENSG00000171791/ENSG00000136244…
Naive B cells	GO:2000107	negative regulation of leukocyte apoptotic process	36	0.626295	1.87796	0.000233724	0.00796818	0.00689722	1684	tags=44%, list=15%, signal=38%	ENSG00000107099/ENSG00000104972/ENSG00000185507/ENSG00000188976/ENSG00000271503/ENSG00000172057/ENSG00000168685/ENSG00000157514/ENSG00000105639/ENSG00000196684/ENSG00000171791/ENSG00000008513/ENSG00000019582/ENSG00000073849/ENSG00000180353/ENSG00000126353
Naive B cells	GO:0050854	regulation of antigen receptor-mediated signaling pathway	56	0.555466	1.79909	0.000233685	0.00796818	0.00689722	608	tags=27%, list=5%, signal=25%	ENSG00000072694/ENSG00000135870/ENSG00000110651/ENSG00000198286/ENSG00000173039/ENSG00000134242/ENSG00000117280/ENSG00000177425/ENSG00000081237/ENSG00000104783/ENSG00000160856/ENSG00000175354/ENSG00000114423/ENSG00000140931/ENSG00000149177
Naive B cells	GO:0002861	regulation of inflammatory response to antigenic stimulus	26	0.672859	1.89268	0.000243273	0.00826196	0.0071515	788	tags=35%, list=7%, signal=32%	ENSG00000072694/ENSG00000110651/ENSG00000010810/ENSG00000101336/ENSG00000204592/ENSG00000196126/ENSG00000165025/ENSG00000000938/ENSG00000129667
Naive B cells	GO:1903531	negative regulation of secretion by cell	79	0.506034	1.72327	0.000247277	0.00833408	0.00721394	1941	tags=33%, list=17%, signal=27%	ENSG00000072694/ENSG00000104972/ENSG00000125538/ENSG00000156675/ENSG00000179295/ENSG00000123338/ENSG00000176994/ENSG00000167470/ENSG00000075785/ENSG00000066294/ENSG00000129667/ENSG00000186716/ENSG00000175567/ENSG00000100300/ENSG00000089248/ENSG00000116266/ENSG00000154710/ENSG00000135046/ENSG00000164182/ENSG00000091972/ENSG00000204642/ENSG00000110801/ENSG00000102081/ENSG00000129158/ENSG00000121671…
Naive B cells	GO:0030335	positive regulation of cell migration	290	0.385092	1.48213	0.000247242	0.00833408	0.00721394	2266	tags=29%, list=20%, signal=24%	ENSG00000179820/ENSG00000107099/ENSG00000103769/ENSG00000125538/ENSG00000115310/ENSG00000197943/ENSG00000123338/ENSG00000271503/ENSG00000113140/ENSG00000106799/ENSG00000119185/ENSG00000140678/ENSG00000081237/ENSG00000103275/ENSG00000138623/ENSG00000275302/ENSG00000000938/ENSG00000100030/ENSG00000143322/ENSG00000164190/ENSG00000071054/ENSG00000085719/ENSG00000133789/ENSG00000100600/ENSG00000167657…
Naive B cells	GO:0038110	interleukin-2-mediated signaling pathway	6	0.906328	1.76853	0.000252294	0.00837579	0.00725004	549	tags=67%, list=5%, signal=63%	ENSG00000100385/ENSG00000162434/ENSG00000105639/ENSG00000175354
Naive B cells	GO:0071352	cellular response to interleukin-2	6	0.906328	1.76853	0.000252294	0.00837579	0.00725004	549	tags=67%, list=5%, signal=63%	ENSG00000100385/ENSG00000162434/ENSG00000105639/ENSG00000175354
Naive B cells	GO:0051094	positive regulation of developmental process	648	0.341295	1.35271	0.000250639	0.00837579	0.00725004	2740	tags=30%, list=24%, signal=24%	ENSG00000136997/ENSG00000137312/ENSG00000163737/ENSG00000166888/ENSG00000185862/ENSG00000125538/ENSG00000012779/ENSG00000115738/ENSG00000115310/ENSG00000214078/ENSG00000110047/ENSG00000123338/ENSG00000162434/ENSG00000169554/ENSG00000171316/ENSG00000106799/ENSG00000108604/ENSG00000096384/ENSG00000168685/ENSG00000185885/ENSG00000050748/ENSG00000257923/ENSG00000140678/ENSG00000081237/ENSG00000196126…
Naive B cells	GO:0045595	regulation of cell differentiation	794	0.332848	1.32479	0.000250268	0.00837579	0.00725004	2751	tags=30%, list=25%, signal=25%	ENSG00000136997/ENSG00000163875/ENSG00000072694/ENSG00000183864/ENSG00000135870/ENSG00000163737/ENSG00000185862/ENSG00000104972/ENSG00000125538/ENSG00000012779/ENSG00000179295/ENSG00000185507/ENSG00000115738/ENSG00000115310/ENSG00000198286/ENSG00000214078/ENSG00000115904/ENSG00000123338/ENSG00000169554/ENSG00000171316/ENSG00000106799/ENSG00000108604/ENSG00000096384/ENSG00000110330/ENSG00000168685…
Naive B cells	GO:0090316	positive regulation of intracellular protein transport	124	0.457157	1.64486	0.000256159	0.00843923	0.00730496	2083	tags=40%, list=19%, signal=33%	ENSG00000110651/ENSG00000125538/ENSG00000080824/ENSG00000198258/ENSG00000117280/ENSG00000148175/ENSG00000010810/ENSG00000119185/ENSG00000079332/ENSG00000160255/ENSG00000175224/ENSG00000100453/ENSG00000180304/ENSG00000163932/ENSG00000185043/ENSG00000163874/ENSG00000176749/ENSG00000104904/ENSG00000137642/ENSG00000187446/ENSG00000080815/ENSG00000109332/ENSG00000160087/ENSG00000112697/ENSG00000105327…
Naive B cells	GO:2000147	positive regulation of cell motility	296	0.382944	1.47548	0.000257061	0.00843923	0.00730496	2266	tags=29%, list=20%, signal=24%	ENSG00000179820/ENSG00000107099/ENSG00000103769/ENSG00000125538/ENSG00000115310/ENSG00000197943/ENSG00000123338/ENSG00000271503/ENSG00000113140/ENSG00000106799/ENSG00000119185/ENSG00000140678/ENSG00000081237/ENSG00000103275/ENSG00000138623/ENSG00000275302/ENSG00000000938/ENSG00000100030/ENSG00000143322/ENSG00000164190/ENSG00000071054/ENSG00000085719/ENSG00000133789/ENSG00000100600/ENSG00000251562…
Naive B cells	GO:0071363	cellular response to growth factor stimulus	333	0.376413	1.45884	0.00025543	0.00843923	0.00730496	2721	tags=34%, list=24%, signal=27%	ENSG00000125538/ENSG00000160691/ENSG00000179295/ENSG00000115904/ENSG00000173039/ENSG00000110047/ENSG00000169554/ENSG00000271503/ENSG00000026508/ENSG00000106799/ENSG00000096384/ENSG00000010810/ENSG00000119185/ENSG00000114331/ENSG00000169756/ENSG00000058668/ENSG00000003402/ENSG00000168522/ENSG00000178951/ENSG00000114374/ENSG00000095951/ENSG00000124486/ENSG00000144802/ENSG00000123358/ENSG00000174744…
Naive B cells	GO:0002697	regulation of immune effector process	248	0.394039	1.50327	0.000260189	0.00851039	0.00736655	2078	tags=29%, list=19%, signal=24%	ENSG00000072694/ENSG00000213809/ENSG00000135870/ENSG00000166888/ENSG00000110651/ENSG00000104972/ENSG00000125538/ENSG00000158481/ENSG00000085265/ENSG00000197943/ENSG00000123338/ENSG00000134242/ENSG00000156515/ENSG00000204525/ENSG00000168685/ENSG00000204592/ENSG00000158517/ENSG00000081237/ENSG00000196126/ENSG00000124333/ENSG00000165025/ENSG00000196843/ENSG00000138623/ENSG00000144802/ENSG00000104998…
Naive B cells	GO:0052548	regulation of endopeptidase activity	200	0.411327	1.54593	0.000264811	0.00862972	0.00746984	2637	tags=35%, list=23%, signal=27%	ENSG00000163220/ENSG00000136997/ENSG00000129355/ENSG00000143546/ENSG00000092010/ENSG00000144746/ENSG00000117984/ENSG00000026508/ENSG00000170348/ENSG00000110330/ENSG00000010810/ENSG00000105483/ENSG00000102265/ENSG00000114446/ENSG00000145779/ENSG00000165025/ENSG00000240065/ENSG00000123358/ENSG00000087088/ENSG00000021355/ENSG00000204264/ENSG00000100600/ENSG00000186010/ENSG00000124570/ENSG00000134318…
Naive B cells	GO:0030163	protein catabolic process	775	0.333102	1.3252	0.000280317	0.00910157	0.00787827	2616	tags=31%, list=23%, signal=26%	ENSG00000135870/ENSG00000109971/ENSG00000110651/ENSG00000092010/ENSG00000153395/ENSG00000125538/ENSG00000173821/ENSG00000113441/ENSG00000164733/ENSG00000080824/ENSG00000087191/ENSG00000117984/ENSG00000173039/ENSG00000163564/ENSG00000129559/ENSG00000064601/ENSG00000159202/ENSG00000096384/ENSG00000138081/ENSG00000110330/ENSG00000105339/ENSG00000010810/ENSG00000269858/ENSG00000034713/ENSG00000102265…
Naive B cells	GO:0000768	syncytium formation by plasma membrane fusion	24	0.677084	1.87139	0.000286697	0.00920755	0.00797001	1006	tags=38%, list=9%, signal=34%	ENSG00000137312/ENSG00000110651/ENSG00000134516/ENSG00000110047/ENSG00000023902/ENSG00000003402/ENSG00000011600/ENSG00000101096/ENSG00000162909
Naive B cells	GO:0140253	cell-cell fusion	24	0.677084	1.87139	0.000286697	0.00920755	0.00797001	1006	tags=38%, list=9%, signal=34%	ENSG00000137312/ENSG00000110651/ENSG00000134516/ENSG00000110047/ENSG00000023902/ENSG00000003402/ENSG00000011600/ENSG00000101096/ENSG00000162909
Naive B cells	GO:0043065	positive regulation of apoptotic process	343	0.37512	1.45555	0.000285726	0.00920755	0.00797001	2257	tags=30%, list=20%, signal=25%	ENSG00000163220/ENSG00000136997/ENSG00000265972/ENSG00000143546/ENSG00000104972/ENSG00000144746/ENSG00000117984/ENSG00000227507/ENSG00000160570/ENSG00000003756/ENSG00000271503/ENSG00000106799/ENSG00000159202/ENSG00000111653/ENSG00000050748/ENSG00000177425/ENSG00000120885/ENSG00000081237/ENSG00000104765/ENSG00000145779/ENSG00000003402/ENSG00000180228/ENSG00000123358/ENSG00000174744/ENSG00000087088…
Naive B cells	GO:0016064	immunoglobulin mediated immune response	95	0.487054	1.6983	0.0002878	0.00920959	0.00797177	1371	tags=27%, list=12%, signal=24%	ENSG00000072694/ENSG00000100385/ENSG00000166888/ENSG00000110651/ENSG00000185507/ENSG00000198502/ENSG00000120885/ENSG00000204592/ENSG00000081237/ENSG00000196126/ENSG00000203747/ENSG00000144802/ENSG00000104998/ENSG00000133789/ENSG00000012061/ENSG00000163932/ENSG00000223865/ENSG00000168918/ENSG00000166710/ENSG00000175857/ENSG00000139370/ENSG00000196735/ENSG00000231389/ENSG00000204257/ENSG00000019582…
Naive B cells	GO:0033993	response to lipid	480	0.355728	1.3984	0.000292274	0.00931912	0.00806658	2614	tags=31%, list=23%, signal=25%	ENSG00000163220/ENSG00000163736/ENSG00000145901/ENSG00000129355/ENSG00000213809/ENSG00000110090/ENSG00000109971/ENSG00000163737/ENSG00000265972/ENSG00000143546/ENSG00000104972/ENSG00000125538/ENSG00000197943/ENSG00000173039/ENSG00000090470/ENSG00000271503/ENSG00000004478/ENSG00000134242/ENSG00000109272/ENSG00000106799/ENSG00000105483/ENSG00000269858/ENSG00000101336/ENSG00000151726/ENSG00000158517…
Naive B cells	GO:0006909	phagocytosis	148	0.435016	1.59291	0.000294753	0.00936449	0.00810586	2904	tags=39%, list=26%, signal=29%	ENSG00000072694/ENSG00000100385/ENSG00000145016/ENSG00000125538/ENSG00000085265/ENSG00000134516/ENSG00000197943/ENSG00000123338/ENSG00000122359/ENSG00000010810/ENSG00000064687/ENSG00000101336/ENSG00000081237/ENSG00000124333/ENSG00000165025/ENSG00000075785/ENSG00000155099/ENSG00000197622/ENSG00000112335/ENSG00000000938/ENSG00000160255/ENSG00000076662/ENSG00000011600/ENSG00000149177/ENSG00000163932…
Naive B cells	GO:0046903	secretion	481	0.354116	1.39217	0.00030231	0.00957026	0.00828397	2229	tags=26%, list=20%, signal=22%	ENSG00000198712/ENSG00000072694/ENSG00000110090/ENSG00000103769/ENSG00000143546/ENSG00000104972/ENSG00000125538/ENSG00000012779/ENSG00000156675/ENSG00000179295/ENSG00000123338/ENSG00000271503/ENSG00000101152/ENSG00000276045/ENSG00000171316/ENSG00000158109/ENSG00000170348/ENSG00000176994/ENSG00000167470/ENSG00000075142/ENSG00000108639/ENSG00000086730/ENSG00000101336/ENSG00000196126/ENSG00000124333…
Naive B cells	GO:0032870	cellular response to hormone stimulus	353	0.371674	1.44419	0.000305623	0.00964073	0.00834497	2380	tags=32%, list=21%, signal=26%	ENSG00000109971/ENSG00000148154/ENSG00000166888/ENSG00000168710/ENSG00000125538/ENSG00000160691/ENSG00000164733/ENSG00000179295/ENSG00000117984/ENSG00000115904/ENSG00000173039/ENSG00000004478/ENSG00000149212/ENSG00000114166/ENSG00000269858/ENSG00000151726/ENSG00000100485/ENSG00000134324/ENSG00000150867/ENSG00000003402/ENSG00000178951/ENSG00000196843/ENSG00000168283/ENSG00000123358/ENSG00000276293…
Naive B cells	GO:0060326	cell chemotaxis	159	0.432849	1.5955	0.000314268	0.00987826	0.00855057	2514	tags=35%, list=22%, signal=28%	ENSG00000163220/ENSG00000163736/ENSG00000213809/ENSG00000163737/ENSG00000143546/ENSG00000125538/ENSG00000012779/ENSG00000123338/ENSG00000271503/ENSG00000109272/ENSG00000100599/ENSG00000165025/ENSG00000275302/ENSG00000123358/ENSG00000100030/ENSG00000126524/ENSG00000160255/ENSG00000133789/ENSG00000100600/ENSG00000163932/ENSG00000119535/ENSG00000174574/ENSG00000277632/ENSG00000142541/ENSG00000124126…
Naive B cells	GO:0002763	positive regulation of myeloid leukocyte differentiation	37	0.612003	1.84371	0.000323507	0.0101328	0.00877086	2324	tags=49%, list=21%, signal=39%	ENSG00000163737/ENSG00000185862/ENSG00000115738/ENSG00000196126/ENSG00000118260/ENSG00000011600/ENSG00000155090/ENSG00000010610/ENSG00000170345/ENSG00000019582/ENSG00000180353/ENSG00000105329/ENSG00000185122/ENSG00000111859/ENSG00000182511/ENSG00000134250/ENSG00000180694/ENSG00000155846
Naive B cells	GO:0031343	positive regulation of cell killing	49	0.566439	1.79334	0.000325623	0.0101631	0.00879712	1476	tags=35%, list=13%, signal=30%	ENSG00000213809/ENSG00000180644/ENSG00000158481/ENSG00000204525/ENSG00000204592/ENSG00000081237/ENSG00000196126/ENSG00000165025/ENSG00000173757/ENSG00000011600/ENSG00000234745/ENSG00000206503/ENSG00000166710/ENSG00000134539/ENSG00000162739/ENSG00000079950/ENSG00000204642
Naive B cells	GO:0060548	negative regulation of cell death	577	0.346506	1.36956	0.000331272	0.0103031	0.00891835	2612	tags=33%, list=23%, signal=26%	ENSG00000136997/ENSG00000107099/ENSG00000129355/ENSG00000163737/ENSG00000143321/ENSG00000100385/ENSG00000185862/ENSG00000104972/ENSG00000125538/ENSG00000160691/ENSG00000185507/ENSG00000087191/ENSG00000197943/ENSG00000158019/ENSG00000173039/ENSG00000188976/ENSG00000123338/ENSG00000271503/ENSG00000101152/ENSG00000026508/ENSG00000106799/ENSG00000159202/ENSG00000096384/ENSG00000110330/ENSG00000010810…
Naive B cells	GO:0070201	regulation of establishment of protein localization	352	0.371625	1.44386	0.000336172	0.010419	0.00901862	2309	tags=32%, list=21%, signal=26%	ENSG00000110090/ENSG00000109971/ENSG00000110651/ENSG00000125538/ENSG00000012779/ENSG00000156675/ENSG00000179295/ENSG00000080824/ENSG00000117984/ENSG00000198258/ENSG00000271503/ENSG00000276045/ENSG00000170348/ENSG00000117280/ENSG00000167470/ENSG00000148175/ENSG00000010810/ENSG00000075142/ENSG00000119185/ENSG00000104765/ENSG00000196126/ENSG00000104783/ENSG00000112335/ENSG00000142330/ENSG00000163468…
Naive B cells	GO:0033260	nuclear DNA replication	26	-0.612476	-2.0329	0.000346007	0.0106864	0.00925013	1043	tags=35%, list=9%, signal=31%	ENSG00000197299/ENSG00000104738/ENSG00000011451/ENSG00000128908/ENSG00000005007/ENSG00000112118/ENSG00000168496/ENSG00000076003/ENSG00000132646
Naive B cells	GO:0033365	protein localization to organelle	695	0.335467	1.3319	0.000350621	0.0107913	0.00934091	2527	tags=31%, list=23%, signal=26%	ENSG00000168297/ENSG00000107854/ENSG00000109971/ENSG00000265972/ENSG00000143321/ENSG00000103769/ENSG00000110651/ENSG00000080824/ENSG00000115310/ENSG00000110047/ENSG00000198258/ENSG00000163564/ENSG00000184900/ENSG00000107959/ENSG00000156515/ENSG00000188186/ENSG00000170348/ENSG00000117280/ENSG00000105583/ENSG00000101040/ENSG00000010810/ENSG00000172057/ENSG00000064687/ENSG00000034713/ENSG00000100347…
Naive B cells	GO:0043434	response to peptide hormone	249	0.391536	1.49403	0.000353783	0.010851	0.00939256	2589	tags=37%, list=23%, signal=29%	ENSG00000166888/ENSG00000168710/ENSG00000125538/ENSG00000090273/ENSG00000160691/ENSG00000179295/ENSG00000117984/ENSG00000115904/ENSG00000173039/ENSG00000149212/ENSG00000114166/ENSG00000102265/ENSG00000100485/ENSG00000134324/ENSG00000150867/ENSG00000003402/ENSG00000123358/ENSG00000276293/ENSG00000142330/ENSG00000084676/ENSG00000100030/ENSG00000173757/ENSG00000105639/ENSG00000111144/ENSG00000175354…
Naive B cells	GO:0051347	positive regulation of transferase activity	293	0.380445	1.46507	0.000360205	0.0110098	0.00953006	2662	tags=33%, list=24%, signal=26%	ENSG00000121716/ENSG00000136997/ENSG00000110651/ENSG00000125538/ENSG00000146192/ENSG00000080824/ENSG00000113369/ENSG00000271503/ENSG00000096384/ENSG00000118971/ENSG00000119185/ENSG00000151726/ENSG00000120885/ENSG00000158517/ENSG00000081237/ENSG00000196126/ENSG00000058668/ENSG00000165025/ENSG00000103275/ENSG00000168283/ENSG00000000938/ENSG00000100030/ENSG00000161010/ENSG00000144118/ENSG00000169032…
Naive B cells	GO:0046645	positive regulation of gamma-delta T cell activation	7	0.877436	1.78817	0.000372139	0.0113355	0.00981198	475	tags=71%, list=4%, signal=68%	ENSG00000104972/ENSG00000123338/ENSG00000081237/ENSG00000165025/ENSG00000173757
Naive B cells	GO:2000501	regulation of natural killer cell chemotaxis	5	0.925607	1.71831	0.000385418	0.0116867	0.0101159	719	tags=80%, list=6%, signal=75%	ENSG00000213809/ENSG00000271503/ENSG00000275302/ENSG00000277632
Naive B cells	GO:0050868	negative regulation of T cell activation	83	0.498965	1.71071	0.000386304	0.0116867	0.0101159	2580	tags=36%, list=23%, signal=28%	ENSG00000072694/ENSG00000135870/ENSG00000104972/ENSG00000123338/ENSG00000134242/ENSG00000177425/ENSG00000196126/ENSG00000105639/ENSG00000175354/ENSG00000114423/ENSG00000197471/ENSG00000163874/ENSG00000135144/ENSG00000002822/ENSG00000075711/ENSG00000125347/ENSG00000107738/ENSG00000171150/ENSG00000144161/ENSG00000019582/ENSG00000135046/ENSG00000020633/ENSG00000131042/ENSG00000172216/ENSG00000108946…
Naive B cells	GO:0007520	myoblast fusion	18	0.71189	1.84838	0.000392454	0.0118323	0.010242	1006	tags=44%, list=9%, signal=41%	ENSG00000137312/ENSG00000110651/ENSG00000134516/ENSG00000110047/ENSG00000023902/ENSG00000003402/ENSG00000101096/ENSG00000162909
Naive B cells	GO:0071396	cellular response to lipid	339	0.371593	1.44133	0.000398081	0.0119613	0.0103537	2380	tags=29%, list=21%, signal=24%	ENSG00000163736/ENSG00000145901/ENSG00000213809/ENSG00000110090/ENSG00000109971/ENSG00000163737/ENSG00000104972/ENSG00000125538/ENSG00000197943/ENSG00000173039/ENSG00000271503/ENSG00000004478/ENSG00000134242/ENSG00000109272/ENSG00000105483/ENSG00000269858/ENSG00000101336/ENSG00000158517/ENSG00000165025/ENSG00000003402/ENSG00000178951/ENSG00000196843/ENSG00000144802/ENSG00000168283/ENSG00000247596…
Naive B cells	GO:0051048	negative regulation of secretion	87	0.493469	1.70292	0.000406981	0.0121874	0.0105494	1941	tags=32%, list=17%, signal=27%	ENSG00000072694/ENSG00000104972/ENSG00000125538/ENSG00000156675/ENSG00000179295/ENSG00000123338/ENSG00000176994/ENSG00000167470/ENSG00000075785/ENSG00000066294/ENSG00000129667/ENSG00000186716/ENSG00000175567/ENSG00000100300/ENSG00000089248/ENSG00000116266/ENSG00000154710/ENSG00000019582/ENSG00000135046/ENSG00000164182/ENSG00000091972/ENSG00000204642/ENSG00000060237/ENSG00000110801/ENSG00000102081…
Naive B cells	GO:1901652	response to peptide	302	0.37616	1.45082	0.000410952	0.0122649	0.0106164	2589	tags=36%, list=23%, signal=28%	ENSG00000072694/ENSG00000166888/ENSG00000168710/ENSG00000125538/ENSG00000090273/ENSG00000160691/ENSG00000179295/ENSG00000117984/ENSG00000115904/ENSG00000173039/ENSG00000134242/ENSG00000149212/ENSG00000114166/ENSG00000010810/ENSG00000102265/ENSG00000100485/ENSG00000134324/ENSG00000150867/ENSG00000003402/ENSG00000123358/ENSG00000276293/ENSG00000142330/ENSG00000084676/ENSG00000100030/ENSG00000173757…
Naive B cells	GO:0034504	protein localization to nucleus	233	0.39405	1.49697	0.000418515	0.0124487	0.0107755	2487	tags=37%, list=22%, signal=29%	ENSG00000265972/ENSG00000143321/ENSG00000080824/ENSG00000163564/ENSG00000184900/ENSG00000010810/ENSG00000172057/ENSG00000064687/ENSG00000108465/ENSG00000165025/ENSG00000178951/ENSG00000213465/ENSG00000163468/ENSG00000186432/ENSG00000025800/ENSG00000110713/ENSG00000114423/ENSG00000105373/ENSG00000137040/ENSG00000163932/ENSG00000188906/ENSG00000120709/ENSG00000135272/ENSG00000163874/ENSG00000103197…
Naive B cells	GO:0034162	toll-like receptor 9 signaling pathway	16	0.726333	1.83474	0.00042561	0.0124921	0.0108131	1158	tags=50%, list=10%, signal=45%	ENSG00000115310/ENSG00000134242/ENSG00000160856/ENSG00000139370/ENSG00000168884/ENSG00000110057/ENSG00000184216/ENSG00000155629
Naive B cells	GO:0002862	negative regulation of inflammatory response to antigenic stimulus	17	0.715311	1.83324	0.000422589	0.0124921	0.0108131	788	tags=41%, list=7%, signal=38%	ENSG00000072694/ENSG00000010810/ENSG00000101336/ENSG00000196126/ENSG00000165025/ENSG00000000938/ENSG00000129667
Naive B cells	GO:0019724	B cell mediated immunity	97	0.477852	1.6707	0.000424804	0.0124921	0.0108131	1371	tags=27%, list=12%, signal=24%	ENSG00000072694/ENSG00000100385/ENSG00000166888/ENSG00000110651/ENSG00000185507/ENSG00000198502/ENSG00000120885/ENSG00000204592/ENSG00000081237/ENSG00000196126/ENSG00000203747/ENSG00000144802/ENSG00000104998/ENSG00000133789/ENSG00000012061/ENSG00000163932/ENSG00000223865/ENSG00000168918/ENSG00000166710/ENSG00000175857/ENSG00000139370/ENSG00000196735/ENSG00000231389/ENSG00000204257/ENSG00000019582…
Naive B cells	GO:0097190	apoptotic signaling pathway	417	0.358256	1.40145	0.000425088	0.0124921	0.0108131	2380	tags=32%, list=21%, signal=26%	ENSG00000163220/ENSG00000213145/ENSG00000136997/ENSG00000129355/ENSG00000163737/ENSG00000143546/ENSG00000125538/ENSG00000144746/ENSG00000173039/ENSG00000188976/ENSG00000227507/ENSG00000160570/ENSG00000026508/ENSG00000106799/ENSG00000263528/ENSG00000110108/ENSG00000065135/ENSG00000050748/ENSG00000177425/ENSG00000120885/ENSG00000081237/ENSG00000104765/ENSG00000003402/ENSG00000180228/ENSG00000144802…
Naive B cells	GO:1903038	negative regulation of leukocyte cell-cell adhesion	90	0.487888	1.69044	0.000429015	0.0125505	0.0108636	2580	tags=36%, list=23%, signal=28%	ENSG00000072694/ENSG00000135870/ENSG00000104972/ENSG00000123338/ENSG00000134242/ENSG00000177425/ENSG00000196126/ENSG00000105639/ENSG00000175354/ENSG00000114423/ENSG00000197471/ENSG00000163874/ENSG00000135144/ENSG00000002822/ENSG00000075711/ENSG00000125347/ENSG00000107738/ENSG00000171150/ENSG00000144161/ENSG00000019582/ENSG00000135046/ENSG00000020633/ENSG00000131042/ENSG00000060237/ENSG00000172216…
Naive B cells	GO:0050869	negative regulation of B cell activation	27	0.648049	1.83738	0.000443447	0.0128437	0.0111174	777	tags=33%, list=7%, signal=31%	ENSG00000072694/ENSG00000135870/ENSG00000240505/ENSG00000115738/ENSG00000177425/ENSG00000175463/ENSG00000011600/ENSG00000168918/ENSG00000153064
Naive B cells	GO:0019882	antigen processing and presentation	83	0.496792	1.70326	0.000444835	0.0128437	0.0111174	2487	tags=49%, list=22%, signal=39%	ENSG00000072694/ENSG00000092010/ENSG00000158481/ENSG00000113441/ENSG00000117984/ENSG00000216490/ENSG00000198502/ENSG00000204525/ENSG00000204592/ENSG00000196126/ENSG00000204264/ENSG00000100600/ENSG00000234745/ENSG00000206503/ENSG00000223865/ENSG00000166710/ENSG00000018280/ENSG00000110057/ENSG00000196735/ENSG00000231389/ENSG00000204257/ENSG00000069974/ENSG00000104365/ENSG00000151690/ENSG00000019582…
Naive B cells	GO:0043069	negative regulation of programmed cell death	516	0.348619	1.37342	0.000442629	0.0128437	0.0111174	1837	tags=26%, list=16%, signal=23%	ENSG00000136997/ENSG00000107099/ENSG00000129355/ENSG00000163737/ENSG00000143321/ENSG00000100385/ENSG00000185862/ENSG00000104972/ENSG00000125538/ENSG00000160691/ENSG00000185507/ENSG00000087191/ENSG00000197943/ENSG00000158019/ENSG00000173039/ENSG00000188976/ENSG00000123338/ENSG00000271503/ENSG00000101152/ENSG00000026508/ENSG00000106799/ENSG00000159202/ENSG00000096384/ENSG00000110330/ENSG00000118971…
Naive B cells	GO:0044087	regulation of cellular component biogenesis	584	0.343142	1.3567	0.000441607	0.0128437	0.0111174	2139	tags=26%, list=19%, signal=22%	ENSG00000179820/ENSG00000137312/ENSG00000109971/ENSG00000125538/ENSG00000179295/ENSG00000080824/ENSG00000087191/ENSG00000197943/ENSG00000123338/ENSG00000105887/ENSG00000196199/ENSG00000004478/ENSG00000134242/ENSG00000106799/ENSG00000171992/ENSG00000176994/ENSG00000130779/ENSG00000114166/ENSG00000174903/ENSG00000110330/ENSG00000263528/ENSG00000105483/ENSG00000172057/ENSG00000119185/ENSG00000114416…
Naive B cells	GO:0070665	positive regulation of leukocyte proliferation	107	0.464511	1.64348	0.000453335	0.0130466	0.0112931	1606	tags=31%, list=14%, signal=27%	ENSG00000110651/ENSG00000125538/ENSG00000198286/ENSG00000123338/ENSG00000271503/ENSG00000134242/ENSG00000168071/ENSG00000204592/ENSG00000081237/ENSG00000165025/ENSG00000203747/ENSG00000168283/ENSG00000100030/ENSG00000173757/ENSG00000160856/ENSG00000105639/ENSG00000206503/ENSG00000223865/ENSG00000171791/ENSG00000101096/ENSG00000136244/ENSG00000198805/ENSG00000231389/ENSG00000113811/ENSG00000105122…
Naive B cells	GO:0050766	positive regulation of phagocytosis	41	0.586126	1.80008	0.000459359	0.0131772	0.0114061	1751	tags=44%, list=16%, signal=37%	ENSG00000072694/ENSG00000100385/ENSG00000125538/ENSG00000085265/ENSG00000134516/ENSG00000197943/ENSG00000123338/ENSG00000064687/ENSG00000081237/ENSG00000149177/ENSG00000168461/ENSG00000186716/ENSG00000018280/ENSG00000177119/ENSG00000069974/ENSG00000183049/ENSG00000051523/ENSG00000135218
Naive B cells	GO:0043066	negative regulation of apoptotic process	502	0.349579	1.37615	0.000463019	0.0132394	0.0114599	2424	tags=31%, list=22%, signal=26%	ENSG00000136997/ENSG00000107099/ENSG00000129355/ENSG00000163737/ENSG00000143321/ENSG00000100385/ENSG00000185862/ENSG00000104972/ENSG00000125538/ENSG00000160691/ENSG00000185507/ENSG00000158019/ENSG00000173039/ENSG00000188976/ENSG00000123338/ENSG00000271503/ENSG00000101152/ENSG00000026508/ENSG00000106799/ENSG00000159202/ENSG00000096384/ENSG00000110330/ENSG00000118971/ENSG00000172057/ENSG00000168685…
Naive B cells	GO:0032817	regulation of natural killer cell proliferation	7	0.872449	1.778	0.000465174	0.0132582	0.0114762	475	tags=57%, list=4%, signal=55%	ENSG00000134242/ENSG00000204592/ENSG00000203747/ENSG00000173757
Naive B cells	GO:2001044	regulation of integrin-mediated signaling pathway	11	0.797132	1.8347	0.000473275	0.0134459	0.0116387	442	tags=36%, list=4%, signal=35%	ENSG00000119185/ENSG00000102265/ENSG00000169756/ENSG00000135404
Naive B cells	GO:2000379	positive regulation of reactive oxygen species metabolic process	39	0.595249	1.812	0.000501066	0.0141899	0.0122827	2544	tags=54%, list=23%, signal=42%	ENSG00000198712/ENSG00000197943/ENSG00000065135/ENSG00000165025/ENSG00000160255/ENSG00000011600/ENSG00000163932/ENSG00000177885/ENSG00000163874/ENSG00000159228/ENSG00000100300/ENSG00000069974/ENSG00000051523/ENSG00000105329/ENSG00000181852/ENSG00000135218/ENSG00000120899/ENSG00000169738/ENSG00000137801/ENSG00000124762/ENSG00000174130
Naive B cells	GO:0045936	negative regulation of phosphate metabolic process	276	0.38189	1.46592	0.000506366	0.0142944	0.0123731	2007	tags=29%, list=18%, signal=25%	ENSG00000179820/ENSG00000129355/ENSG00000173193/ENSG00000175215/ENSG00000145016/ENSG00000153395/ENSG00000125538/ENSG00000123338/ENSG00000134242/ENSG00000176994/ENSG00000114166/ENSG00000167470/ENSG00000186834/ENSG00000119185/ENSG00000108465/ENSG00000081237/ENSG00000134324/ENSG00000150867/ENSG00000276293/ENSG00000087088/ENSG00000175354/ENSG00000114423/ENSG00000115956/ENSG00000169220/ENSG00000133789…
Naive B cells	GO:0001909	leukocyte mediated cytotoxicity	92	0.48279	1.67668	0.000508894	0.0143201	0.0123954	1985	tags=37%, list=18%, signal=31%	ENSG00000072694/ENSG00000213809/ENSG00000180644/ENSG00000104972/ENSG00000158481/ENSG00000123338/ENSG00000204525/ENSG00000168685/ENSG00000204592/ENSG00000081237/ENSG00000196126/ENSG00000124333/ENSG00000203747/ENSG00000173757/ENSG00000100453/ENSG00000011600/ENSG00000153879/ENSG00000234745/ENSG00000206503/ENSG00000166710/ENSG00000134539/ENSG00000162739/ENSG00000090339/ENSG00000170542/ENSG00000069974…
Naive B cells	GO:0032635	interleukin-6 production	100	0.471323	1.65409	0.000514315	0.0143814	0.0124484	2822	tags=44%, list=25%, signal=33%	ENSG00000125538/ENSG00000179295/ENSG00000197943/ENSG00000123338/ENSG00000134242/ENSG00000165025/ENSG00000196843/ENSG00000104998/ENSG00000011600/ENSG00000234745/ENSG00000066294/ENSG00000163874/ENSG00000168918/ENSG00000153064/ENSG00000102034/ENSG00000136244/ENSG00000162909/ENSG00000135334/ENSG00000110057/ENSG00000168610/ENSG00000171150/ENSG00000103653/ENSG00000113811/ENSG00000154710/ENSG00000019582…
Naive B cells	GO:0032675	regulation of interleukin-6 production	100	0.471323	1.65409	0.000514315	0.0143814	0.0124484	2822	tags=44%, list=25%, signal=33%	ENSG00000125538/ENSG00000179295/ENSG00000197943/ENSG00000123338/ENSG00000134242/ENSG00000165025/ENSG00000196843/ENSG00000104998/ENSG00000011600/ENSG00000234745/ENSG00000066294/ENSG00000163874/ENSG00000168918/ENSG00000153064/ENSG00000102034/ENSG00000136244/ENSG00000162909/ENSG00000135334/ENSG00000110057/ENSG00000168610/ENSG00000171150/ENSG00000103653/ENSG00000113811/ENSG00000154710/ENSG00000019582…
Naive B cells	GO:0034341	response to type II interferon	82	0.495074	1.69484	0.000527204	0.0146197	0.0126548	2198	tags=40%, list=20%, signal=33%	ENSG00000162654/ENSG00000173193/ENSG00000140853/ENSG00000162434/ENSG00000271503/ENSG00000185201/ENSG00000185885/ENSG00000101336/ENSG00000275302/ENSG00000136436/ENSG00000175354/ENSG00000167657/ENSG00000013374/ENSG00000277632/ENSG00000142541/ENSG00000159840/ENSG00000125347/ENSG00000142089/ENSG00000018280/ENSG00000131979/ENSG00000231389/ENSG00000116266/ENSG00000130303/ENSG00000019582/ENSG00000103496…
Naive B cells	GO:0043123	positive regulation of I-kappaB kinase/NF-kappaB signaling	144	0.431865	1.57751	0.000525268	0.0146197	0.0126548	2614	tags=40%, list=23%, signal=31%	ENSG00000125538/ENSG00000198286/ENSG00000173039/ENSG00000227507/ENSG00000129353/ENSG00000110330/ENSG00000010810/ENSG00000263528/ENSG00000101558/ENSG00000121060/ENSG00000196126/ENSG00000003402/ENSG00000103275/ENSG00000157625/ENSG00000112343/ENSG00000197530/ENSG00000132274/ENSG00000003400/ENSG00000109606/ENSG00000168884/ENSG00000164054/ENSG00000010610/ENSG00000104529/ENSG00000196154/ENSG00000184216…
Naive B cells	GO:0001933	negative regulation of protein phosphorylation	208	0.399726	1.50689	0.000527788	0.0146197	0.0126548	2340	tags=33%, list=21%, signal=27%	ENSG00000179820/ENSG00000129355/ENSG00000173193/ENSG00000175215/ENSG00000125538/ENSG00000134242/ENSG00000176994/ENSG00000114166/ENSG00000186834/ENSG00000119185/ENSG00000108465/ENSG00000081237/ENSG00000087088/ENSG00000175354/ENSG00000114423/ENSG00000169220/ENSG00000149177/ENSG00000163932/ENSG00000188906/ENSG00000185043/ENSG00000110172/ENSG00000163874/ENSG00000005249/ENSG00000103197/ENSG00000152804…
Naive B cells	GO:0061462	protein localization to lysosome	42	0.578574	1.78391	0.000534943	0.0147718	0.0127864	1427	tags=38%, list=13%, signal=33%	ENSG00000168297/ENSG00000109971/ENSG00000110651/ENSG00000115310/ENSG00000188186/ENSG00000120885/ENSG00000075785/ENSG00000090581/ENSG00000134318/ENSG00000125447/ENSG00000168216/ENSG00000137642/ENSG00000141252/ENSG00000138760/ENSG00000005893/ENSG00000143952
Naive B cells	GO:0035295	tube development	481	0.349709	1.37484	0.000544157	0.0149795	0.0129662	2574	tags=28%, list=23%, signal=22%	ENSG00000136997/ENSG00000163737/ENSG00000263001/ENSG00000125538/ENSG00000173821/ENSG00000012779/ENSG00000160691/ENSG00000115738/ENSG00000115904/ENSG00000162434/ENSG00000171316/ENSG00000113140/ENSG00000106799/ENSG00000078699/ENSG00000119185/ENSG00000163659/ENSG00000140678/ENSG00000114446/ENSG00000181704/ENSG00000277443/ENSG00000058668/ENSG00000165025/ENSG00000205336/ENSG00000101160/ENSG00000170873…
Naive B cells	GO:0050792	regulation of viral process	121	0.44776	1.607	0.000547284	0.015019	0.0130003	1832	tags=31%, list=16%, signal=27%	ENSG00000145901/ENSG00000085265/ENSG00000271503/ENSG00000196199/ENSG00000089127/ENSG00000185201/ENSG00000105939/ENSG00000148175/ENSG00000186834/ENSG00000185885/ENSG00000121060/ENSG00000065243/ENSG00000196126/ENSG00000075785/ENSG00000112335/ENSG00000146425/ENSG00000025800/ENSG00000102921/ENSG00000157601/ENSG00000055332/ENSG00000187608/ENSG00000112343/ENSG00000135272/ENSG00000142089/ENSG00000171791…
Naive B cells	GO:0006898	receptor-mediated endocytosis	140	0.434009	1.58082	0.000560199	0.015326	0.0132661	2690	tags=36%, list=24%, signal=28%	ENSG00000072694/ENSG00000159314/ENSG00000137312/ENSG00000110651/ENSG00000104972/ENSG00000197943/ENSG00000161203/ENSG00000100599/ENSG00000120885/ENSG00000077044/ENSG00000165025/ENSG00000135404/ENSG00000160255/ENSG00000144118/ENSG00000165527/ENSG00000128585/ENSG00000177885/ENSG00000168461/ENSG00000168216/ENSG00000137642/ENSG00000166710/ENSG00000139636/ENSG00000154710/ENSG00000112305/ENSG00000138760…
Naive B cells	GO:0050886	endocrine process	29	0.633609	1.82199	0.00057357	0.0155955	0.0134994	2395	tags=45%, list=21%, signal=35%	ENSG00000125538/ENSG00000156675/ENSG00000179295/ENSG00000101160/ENSG00000133703/ENSG00000100300/ENSG00000141646/ENSG00000182220/ENSG00000117298/ENSG00000051523/ENSG00000121671/ENSG00000181104/ENSG00000198832
Naive B cells	GO:0051223	regulation of protein transport	330	0.370904	1.43697	0.000572451	0.0155955	0.0134994	2265	tags=32%, list=20%, signal=26%	ENSG00000110090/ENSG00000109971/ENSG00000110651/ENSG00000125538/ENSG00000012779/ENSG00000156675/ENSG00000179295/ENSG00000080824/ENSG00000198258/ENSG00000271503/ENSG00000276045/ENSG00000170348/ENSG00000117280/ENSG00000167470/ENSG00000148175/ENSG00000010810/ENSG00000075142/ENSG00000119185/ENSG00000104765/ENSG00000196126/ENSG00000104783/ENSG00000112335/ENSG00000142330/ENSG00000079332/ENSG00000148672…
Naive B cells	GO:0007249	I-kappaB kinase/NF-kappaB signaling	220	0.396738	1.50125	0.000578345	0.0156772	0.0135701	2614	tags=37%, list=23%, signal=29%	ENSG00000145901/ENSG00000125538/ENSG00000198286/ENSG00000214078/ENSG00000197943/ENSG00000173039/ENSG00000227507/ENSG00000129353/ENSG00000110330/ENSG00000010810/ENSG00000263528/ENSG00000105483/ENSG00000101558/ENSG00000121060/ENSG00000196126/ENSG00000003402/ENSG00000103275/ENSG00000157625/ENSG00000168256/ENSG00000136560/ENSG00000112343/ENSG00000134318/ENSG00000163874/ENSG00000198171/ENSG00000100906…
Naive B cells	GO:1902107	positive regulation of leukocyte differentiation	133	0.437126	1.58421	0.000585318	0.015722	0.0136089	3224	tags=44%, list=29%, signal=31%	ENSG00000163737/ENSG00000185862/ENSG00000115738/ENSG00000123338/ENSG00000108604/ENSG00000168685/ENSG00000081237/ENSG00000196126/ENSG00000165025/ENSG00000144802/ENSG00000173757/ENSG00000118260/ENSG00000011600/ENSG00000139613/ENSG00000168918/ENSG00000155090/ENSG00000130024/ENSG00000107738/ENSG00000198805/ENSG00000167604/ENSG00000010610/ENSG00000171150/ENSG00000170345/ENSG00000019582/ENSG00000135046…
Naive B cells	GO:1903708	positive regulation of hemopoiesis	133	0.437126	1.58421	0.000585318	0.015722	0.0136089	3224	tags=44%, list=29%, signal=31%	ENSG00000163737/ENSG00000185862/ENSG00000115738/ENSG00000123338/ENSG00000108604/ENSG00000168685/ENSG00000081237/ENSG00000196126/ENSG00000165025/ENSG00000144802/ENSG00000173757/ENSG00000118260/ENSG00000011600/ENSG00000139613/ENSG00000168918/ENSG00000155090/ENSG00000130024/ENSG00000107738/ENSG00000198805/ENSG00000167604/ENSG00000010610/ENSG00000171150/ENSG00000170345/ENSG00000019582/ENSG00000135046…
Naive B cells	GO:0042326	negative regulation of phosphorylation	237	0.389579	1.48163	0.000585156	0.015722	0.0136089	2340	tags=32%, list=21%, signal=26%	ENSG00000179820/ENSG00000129355/ENSG00000173193/ENSG00000175215/ENSG00000145016/ENSG00000125538/ENSG00000134242/ENSG00000176994/ENSG00000114166/ENSG00000167470/ENSG00000186834/ENSG00000119185/ENSG00000108465/ENSG00000081237/ENSG00000150867/ENSG00000276293/ENSG00000087088/ENSG00000175354/ENSG00000114423/ENSG00000169220/ENSG00000149177/ENSG00000163932/ENSG00000188906/ENSG00000066027/ENSG00000185043…
Naive B cells	GO:0001787	natural killer cell proliferation	9	0.82863	1.80893	0.000589364	0.0157829	0.0136616	878	tags=56%, list=8%, signal=51%	ENSG00000134242/ENSG00000204592/ENSG00000203747/ENSG00000173757/ENSG00000102034
Naive B cells	GO:1905048	regulation of metallopeptidase activity	11	0.791969	1.82282	0.000591593	0.0157948	0.0136719	1106	tags=45%, list=10%, signal=41%	ENSG00000102265/ENSG00000198171/ENSG00000129667/ENSG00000137642/ENSG00000168610
Naive B cells	GO:0038094	Fc-gamma receptor signaling pathway	30	0.629238	1.82228	0.000597498	0.0159046	0.0137669	3030	tags=63%, list=27%, signal=46%	ENSG00000072694/ENSG00000010810/ENSG00000101336/ENSG00000081237/ENSG00000165025/ENSG00000203747/ENSG00000000938/ENSG00000149177/ENSG00000163932/ENSG00000182866/ENSG00000169398/ENSG00000106683/ENSG00000158869/ENSG00000160293/ENSG00000166523/ENSG00000196776/ENSG00000136286/ENSG00000157500/ENSG00000136044
Naive B cells	GO:0002819	regulation of adaptive immune response	145	0.42947	1.56983	0.000601461	0.0159621	0.0138167	1840	tags=28%, list=16%, signal=23%	ENSG00000072694/ENSG00000135870/ENSG00000166888/ENSG00000110651/ENSG00000104972/ENSG00000125538/ENSG00000158481/ENSG00000185507/ENSG00000123338/ENSG00000204525/ENSG00000168685/ENSG00000204592/ENSG00000081237/ENSG00000196126/ENSG00000196843/ENSG00000144802/ENSG00000104998/ENSG00000106546/ENSG00000105639/ENSG00000234745/ENSG00000206503/ENSG00000163874/ENSG00000125347/ENSG00000166710/ENSG00000139370…
Naive B cells	GO:0070233	negative regulation of T cell apoptotic process	15	0.730791	1.81734	0.000614786	0.0162671	0.0140807	1182	tags=47%, list=11%, signal=42%	ENSG00000107099/ENSG00000271503/ENSG00000168685/ENSG00000157514/ENSG00000105639/ENSG00000171791/ENSG00000008513
Naive B cells	GO:0032945	negative regulation of mononuclear cell proliferation	52	0.547322	1.75019	0.000621435	0.016297	0.0141066	1000	tags=27%, list=9%, signal=25%	ENSG00000072694/ENSG00000135870/ENSG00000240505/ENSG00000104972/ENSG00000177425/ENSG00000196126/ENSG00000114423/ENSG00000011600/ENSG00000197471/ENSG00000168918/ENSG00000002822/ENSG00000266094/ENSG00000075711/ENSG00000107738
Naive B cells	GO:0050672	negative regulation of lymphocyte proliferation	52	0.547322	1.75019	0.000621435	0.016297	0.0141066	1000	tags=27%, list=9%, signal=25%	ENSG00000072694/ENSG00000135870/ENSG00000240505/ENSG00000104972/ENSG00000177425/ENSG00000196126/ENSG00000114423/ENSG00000011600/ENSG00000197471/ENSG00000168918/ENSG00000002822/ENSG00000266094/ENSG00000075711/ENSG00000107738
Naive B cells	GO:0002709	regulation of T cell mediated immunity	62	0.5266	1.7329	0.000618587	0.016297	0.0141066	1023	tags=29%, list=9%, signal=27%	ENSG00000072694/ENSG00000110651/ENSG00000104972/ENSG00000125538/ENSG00000158481/ENSG00000123338/ENSG00000204525/ENSG00000168685/ENSG00000204592/ENSG00000081237/ENSG00000196126/ENSG00000196843/ENSG00000106546/ENSG00000234745/ENSG00000206503/ENSG00000166710/ENSG00000136244/ENSG00000134539
Naive B cells	GO:0061024	membrane organization	544	0.344074	1.35775	0.000632937	0.016501	0.0142832	2227	tags=28%, list=20%, signal=24%	ENSG00000163220/ENSG00000179820/ENSG00000072694/ENSG00000137312/ENSG00000109971/ENSG00000148154/ENSG00000168497/ENSG00000080824/ENSG00000115310/ENSG00000134516/ENSG00000197943/ENSG00000102445/ENSG00000123338/ENSG00000170348/ENSG00000161203/ENSG00000105583/ENSG00000108639/ENSG00000064687/ENSG00000100347/ENSG00000065135/ENSG00000120885/ENSG00000101558/ENSG00000081237/ENSG00000104765/ENSG00000134324…
Naive B cells	GO:0031329	regulation of cellular catabolic process	611	0.337525	1.33601	0.000631883	0.016501	0.0142832	3127	tags=36%, list=28%, signal=27%	ENSG00000135870/ENSG00000110090/ENSG00000145016/ENSG00000125538/ENSG00000113732/ENSG00000163564/ENSG00000134242/ENSG00000064601/ENSG00000149212/ENSG00000100596/ENSG00000096384/ENSG00000176994/ENSG00000105939/ENSG00000117410/ENSG00000263528/ENSG00000155508/ENSG00000172057/ENSG00000114416/ENSG00000065135/ENSG00000102265/ENSG00000050748/ENSG00000007944/ENSG00000120885/ENSG00000113712/ENSG00000132463…
Naive B cells	GO:0002698	negative regulation of immune effector process	77	0.497294	1.68783	0.000637883	0.0165327	0.0143107	1566	tags=31%, list=14%, signal=27%	ENSG00000072694/ENSG00000135870/ENSG00000104972/ENSG00000123338/ENSG00000168685/ENSG00000204592/ENSG00000081237/ENSG00000106546/ENSG00000160856/ENSG00000105639/ENSG00000234745/ENSG00000206503/ENSG00000066294/ENSG00000163874/ENSG00000186716/ENSG00000134539/ENSG00000171150/ENSG00000170542/ENSG00000130303/ENSG00000154710/ENSG00000135046/ENSG00000107874/ENSG00000204642/ENSG00000105329
Naive B cells	GO:0031346	positive regulation of cell projection organization	195	0.405368	1.52011	0.000637484	0.0165327	0.0143107	2648	tags=32%, list=24%, signal=25%	ENSG00000163220/ENSG00000080824/ENSG00000110047/ENSG00000106799/ENSG00000078699/ENSG00000010810/ENSG00000257923/ENSG00000003402/ENSG00000138623/ENSG00000112335/ENSG00000247596/ENSG00000186635/ENSG00000143322/ENSG00000169032/ENSG00000174574/ENSG00000109756/ENSG00000141699/ENSG00000136040/ENSG00000007168/ENSG00000122545/ENSG00000182149/ENSG00000112697/ENSG00000116213/ENSG00000197386/ENSG00000184640…
Naive B cells	GO:0043254	regulation of protein-containing complex assembly	275	0.380067	1.45866	0.000651163	0.0168277	0.014566	2310	tags=31%, list=21%, signal=25%	ENSG00000179820/ENSG00000109971/ENSG00000179295/ENSG00000080824/ENSG00000197943/ENSG00000123338/ENSG00000105887/ENSG00000004478/ENSG00000134242/ENSG00000130779/ENSG00000110330/ENSG00000263528/ENSG00000105483/ENSG00000050748/ENSG00000101336/ENSG00000120885/ENSG00000113712/ENSG00000165025/ENSG00000213465/ENSG00000087088/ENSG00000079332/ENSG00000247596/ENSG00000165637/ENSG00000144118/ENSG00000115956…
Naive B cells	GO:0032496	response to lipopolysaccharide	191	0.405754	1.51948	0.000659518	0.0169941	0.01471	2641	tags=34%, list=24%, signal=26%	ENSG00000163220/ENSG00000163736/ENSG00000145901/ENSG00000213809/ENSG00000163737/ENSG00000143546/ENSG00000104972/ENSG00000125538/ENSG00000197943/ENSG00000173039/ENSG00000271503/ENSG00000134242/ENSG00000109272/ENSG00000105483/ENSG00000101336/ENSG00000196843/ENSG00000144802/ENSG00000123358/ENSG00000100030/ENSG00000034152/ENSG00000277632/ENSG00000163874/ENSG00000142541/ENSG00000186716/ENSG00000100906…
Naive B cells	GO:0071103	DNA conformation change	68	-0.443207	-1.8137	0.00066285	0.0170304	0.0147415	1509	tags=46%, list=13%, signal=40%	ENSG00000133119/ENSG00000113522/ENSG00000029993/ENSG00000215301/ENSG00000145736/ENSG00000258366/ENSG00000079785/ENSG00000174953/ENSG00000107290/ENSG00000097007/ENSG00000131153/ENSG00000104320/ENSG00000198900/ENSG00000197299/ENSG00000127989/ENSG00000104738/ENSG00000131778/ENSG00000106028/ENSG00000111877/ENSG00000100038/ENSG00000005007/ENSG00000125821/ENSG00000112118/ENSG00000112249/ENSG00000134452…
Naive B cells	GO:0032535	regulation of cellular component size	202	0.400196	1.50515	0.000709182	0.0181682	0.0157263	2108	tags=30%, list=19%, signal=25%	ENSG00000179820/ENSG00000103769/ENSG00000080824/ENSG00000115310/ENSG00000123338/ENSG00000105887/ENSG00000188186/ENSG00000161203/ENSG00000100599/ENSG00000168685/ENSG00000101336/ENSG00000104783/ENSG00000138623/ENSG00000247596/ENSG00000118260/ENSG00000115956/ENSG00000133789/ENSG00000163932/ENSG00000165527/ENSG00000138594/ENSG00000205250/ENSG00000177885/ENSG00000196405/ENSG00000133104/ENSG00000127483…
Naive B cells	GO:1901653	cellular response to peptide	228	0.391288	1.48434	0.000712743	0.0182068	0.0157597	2575	tags=37%, list=23%, signal=29%	ENSG00000072694/ENSG00000166888/ENSG00000168710/ENSG00000125538/ENSG00000160691/ENSG00000179295/ENSG00000117984/ENSG00000115904/ENSG00000173039/ENSG00000134242/ENSG00000149212/ENSG00000114166/ENSG00000010810/ENSG00000100485/ENSG00000134324/ENSG00000150867/ENSG00000003402/ENSG00000123358/ENSG00000276293/ENSG00000142330/ENSG00000084676/ENSG00000100030/ENSG00000173757/ENSG00000105639/ENSG00000175354…
Naive B cells	GO:0032392	DNA geometric change	61	-0.449806	-1.8053	0.000733759	0.0186898	0.0161778	2099	tags=51%, list=19%, signal=42%	ENSG00000145907/ENSG00000128513/ENSG00000183207/ENSG00000133119/ENSG00000113522/ENSG00000029993/ENSG00000215301/ENSG00000145736/ENSG00000258366/ENSG00000079785/ENSG00000174953/ENSG00000107290/ENSG00000131153/ENSG00000104320/ENSG00000197299/ENSG00000127989/ENSG00000104738/ENSG00000131778/ENSG00000106028/ENSG00000111877/ENSG00000005007/ENSG00000125821/ENSG00000112118/ENSG00000112249/ENSG00000134452…
Naive B cells	GO:1901701	cellular response to oxygen-containing compound	690	0.329952	1.3098	0.000741357	0.0188292	0.0162984	2598	tags=30%, list=23%, signal=25%	ENSG00000163736/ENSG00000072694/ENSG00000145901/ENSG00000213809/ENSG00000110090/ENSG00000163737/ENSG00000166888/ENSG00000168710/ENSG00000104972/ENSG00000125538/ENSG00000160691/ENSG00000179295/ENSG00000214078/ENSG00000117984/ENSG00000197943/ENSG00000115904/ENSG00000173039/ENSG00000271503/ENSG00000134242/ENSG00000109272/ENSG00000188186/ENSG00000149212/ENSG00000114166/ENSG00000010810/ENSG00000075142…
Naive B cells	GO:1990778	protein localization to cell periphery	208	0.397283	1.49769	0.000749459	0.0189806	0.0164295	2219	tags=31%, list=20%, signal=25%	ENSG00000179820/ENSG00000137312/ENSG00000103769/ENSG00000103365/ENSG00000110651/ENSG00000144746/ENSG00000110047/ENSG00000161203/ENSG00000117280/ENSG00000119185/ENSG00000013016/ENSG00000158457/ENSG00000058668/ENSG00000075785/ENSG00000130396/ENSG00000069849/ENSG00000100083/ENSG00000066027/ENSG00000165527/ENSG00000185043/ENSG00000109756/ENSG00000134318/ENSG00000069329/ENSG00000100568/ENSG00000129667…
Naive B cells	GO:0006271	DNA strand elongation involved in DNA replication	14	-0.72676	-2.03325	0.000752396	0.0190007	0.0164469	998	tags=50%, list=9%, signal=46%	ENSG00000133119/ENSG00000005156/ENSG00000104738/ENSG00000148229/ENSG00000112118/ENSG00000163918/ENSG00000132646
Naive B cells	GO:0046629	gamma-delta T cell activation	18	0.696103	1.80739	0.000756875	0.0190395	0.0164805	1018	tags=39%, list=9%, signal=35%	ENSG00000104972/ENSG00000123338/ENSG00000081237/ENSG00000165025/ENSG00000173757/ENSG00000113263/ENSG00000081059
Naive B cells	GO:0036230	granulocyte activation	32	0.612005	1.79637	0.000762526	0.0190395	0.0164805	1328	tags=41%, list=12%, signal=36%	ENSG00000072694/ENSG00000271503/ENSG00000124333/ENSG00000165025/ENSG00000160255/ENSG00000011600/ENSG00000163932/ENSG00000277632/ENSG00000186716/ENSG00000124126/ENSG00000116266/ENSG00000103496/ENSG00000135046
Naive B cells	GO:0006606	protein import into nucleus	122	0.442548	1.58953	0.000758861	0.0190395	0.0164805	3349	tags=51%, list=30%, signal=36%	ENSG00000265972/ENSG00000080824/ENSG00000165025/ENSG00000186432/ENSG00000025800/ENSG00000110713/ENSG00000114423/ENSG00000137040/ENSG00000163932/ENSG00000188906/ENSG00000120709/ENSG00000135272/ENSG00000163874/ENSG00000103197/ENSG00000149196/ENSG00000187446/ENSG00000100906/ENSG00000080815/ENSG00000161011/ENSG00000140464/ENSG00000205339/ENSG00000135334/ENSG00000168610/ENSG00000129197/ENSG00000104517…
Naive B cells	GO:0072659	protein localization to plasma membrane	179	0.40887	1.5226	0.000760758	0.0190395	0.0164805	2219	tags=33%, list=20%, signal=27%	ENSG00000137312/ENSG00000103769/ENSG00000103365/ENSG00000110651/ENSG00000144746/ENSG00000110047/ENSG00000161203/ENSG00000119185/ENSG00000013016/ENSG00000158457/ENSG00000058668/ENSG00000075785/ENSG00000130396/ENSG00000069849/ENSG00000100083/ENSG00000066027/ENSG00000165527/ENSG00000185043/ENSG00000109756/ENSG00000134318/ENSG00000069329/ENSG00000100568/ENSG00000129667/ENSG00000168461/ENSG00000125447…
Naive B cells	GO:0010001	glial cell differentiation	102	0.46276	1.62775	0.000775344	0.0193052	0.0167105	2506	tags=34%, list=22%, signal=27%	ENSG00000163220/ENSG00000143546/ENSG00000125538/ENSG00000179295/ENSG00000115738/ENSG00000120885/ENSG00000100030/ENSG00000133703/ENSG00000169032/ENSG00000100697/ENSG00000135144/ENSG00000167552/ENSG00000178209/ENSG00000080815/ENSG00000136244/ENSG00000168610/ENSG00000171862/ENSG00000113580/ENSG00000103653/ENSG00000158470/ENSG00000145191/ENSG00000068903/ENSG00000143952/ENSG00000105329/ENSG00000116478…
Naive B cells	GO:0043317	regulation of cytotoxic T cell degranulation	3	0.969107	1.57072	0.000785694	0.0194536	0.0168389	162	tags=67%, list=1%, signal=66%	ENSG00000072694/ENSG00000123338
Naive B cells	GO:0043318	negative regulation of cytotoxic T cell degranulation	3	0.969107	1.57072	0.000785694	0.0194536	0.0168389	162	tags=67%, list=1%, signal=66%	ENSG00000072694/ENSG00000123338
Naive B cells	GO:0010563	negative regulation of phosphorus metabolic process	277	0.377083	1.44779	0.000816251	0.0201539	0.0174451	2007	tags=29%, list=18%, signal=25%	ENSG00000179820/ENSG00000129355/ENSG00000173193/ENSG00000175215/ENSG00000145016/ENSG00000153395/ENSG00000125538/ENSG00000123338/ENSG00000134242/ENSG00000176994/ENSG00000114166/ENSG00000167470/ENSG00000186834/ENSG00000119185/ENSG00000108465/ENSG00000081237/ENSG00000134324/ENSG00000150867/ENSG00000276293/ENSG00000087088/ENSG00000175354/ENSG00000114423/ENSG00000115956/ENSG00000169220/ENSG00000133789…
Naive B cells	GO:0044092	negative regulation of molecular function	583	0.337495	1.33429	0.00082307	0.0202658	0.017542	2598	tags=30%, list=23%, signal=24%	ENSG00000129355/ENSG00000213809/ENSG00000168297/ENSG00000145016/ENSG00000125538/ENSG00000140853/ENSG00000164733/ENSG00000115738/ENSG00000214078/ENSG00000123338/ENSG00000184900/ENSG00000134242/ENSG00000058272/ENSG00000026508/ENSG00000170348/ENSG00000176994/ENSG00000114166/ENSG00000167470/ENSG00000186834/ENSG00000110330/ENSG00000075142/ENSG00000105483/ENSG00000172057/ENSG00000119185/ENSG00000065135…
Naive B cells	GO:0071222	cellular response to lipopolysaccharide	130	0.435257	1.5734	0.00085345	0.0209556	0.0181391	1795	tags=28%, list=16%, signal=24%	ENSG00000163736/ENSG00000145901/ENSG00000213809/ENSG00000163737/ENSG00000104972/ENSG00000125538/ENSG00000197943/ENSG00000173039/ENSG00000271503/ENSG00000134242/ENSG00000109272/ENSG00000105483/ENSG00000101336/ENSG00000196843/ENSG00000144802/ENSG00000100030/ENSG00000034152/ENSG00000277632/ENSG00000163874/ENSG00000186716/ENSG00000100906/ENSG00000134061/ENSG00000100300/ENSG00000185187/ENSG00000136244…
Naive B cells	GO:0051348	negative regulation of transferase activity	186	0.4046	1.51159	0.000875049	0.0214266	0.0185468	2069	tags=31%, list=18%, signal=25%	ENSG00000129355/ENSG00000145016/ENSG00000125538/ENSG00000134242/ENSG00000176994/ENSG00000114166/ENSG00000167470/ENSG00000186834/ENSG00000172057/ENSG00000119185/ENSG00000108465/ENSG00000081237/ENSG00000150867/ENSG00000276293/ENSG00000175354/ENSG00000114423/ENSG00000169220/ENSG00000149177/ENSG00000163932/ENSG00000066027/ENSG00000110172/ENSG00000005249/ENSG00000103197/ENSG00000152804/ENSG00000137642…
Naive B cells	GO:0046634	regulation of alpha-beta T cell activation	83	0.483891	1.65903	0.000877963	0.0214387	0.0185573	1348	tags=30%, list=12%, signal=27%	ENSG00000120694/ENSG00000135870/ENSG00000110651/ENSG00000104972/ENSG00000198286/ENSG00000123338/ENSG00000134242/ENSG00000204592/ENSG00000081237/ENSG00000196126/ENSG00000165025/ENSG00000144802/ENSG00000105639/ENSG00000114423/ENSG00000206503/ENSG00000163874/ENSG00000057657/ENSG00000125347/ENSG00000107738/ENSG00000198805/ENSG00000167604/ENSG00000171150/ENSG00000105122/ENSG00000135046/ENSG00000020633
Naive B cells	GO:0045058	T cell selection	38	0.58435	1.76942	0.000889863	0.0216696	0.0187571	1285	tags=34%, list=11%, signal=30%	ENSG00000166888/ENSG00000198286/ENSG00000134516/ENSG00000081237/ENSG00000165025/ENSG00000175354/ENSG00000197471/ENSG00000171791/ENSG00000136244/ENSG00000010610/ENSG00000168610/ENSG00000162739/ENSG00000019582
Naive B cells	GO:0032608	interferon-beta production	46	0.557828	1.74776	0.000895492	0.0216876	0.0187726	1381	tags=37%, list=12%, signal=33%	ENSG00000137312/ENSG00000104972/ENSG00000179295/ENSG00000185507/ENSG00000080824/ENSG00000089127/ENSG00000169871/ENSG00000181481/ENSG00000187608/ENSG00000112343/ENSG00000128604/ENSG00000011275/ENSG00000100811/ENSG00000125347/ENSG00000138032/ENSG00000088888/ENSG00000132664
Naive B cells	GO:0032648	regulation of interferon-beta production	46	0.557828	1.74776	0.000895492	0.0216876	0.0187726	1381	tags=37%, list=12%, signal=33%	ENSG00000137312/ENSG00000104972/ENSG00000179295/ENSG00000185507/ENSG00000080824/ENSG00000089127/ENSG00000169871/ENSG00000181481/ENSG00000187608/ENSG00000112343/ENSG00000128604/ENSG00000011275/ENSG00000100811/ENSG00000125347/ENSG00000138032/ENSG00000088888/ENSG00000132664
Naive B cells	GO:0002704	negative regulation of leukocyte mediated immunity	50	0.543022	1.72565	0.000910576	0.0219783	0.0190243	1566	tags=36%, list=14%, signal=31%	ENSG00000072694/ENSG00000104972/ENSG00000123338/ENSG00000168685/ENSG00000204592/ENSG00000081237/ENSG00000106546/ENSG00000105639/ENSG00000234745/ENSG00000206503/ENSG00000066294/ENSG00000186716/ENSG00000134539/ENSG00000170542/ENSG00000130303/ENSG00000154710/ENSG00000204642/ENSG00000105329
Naive B cells	GO:1902903	regulation of supramolecular fiber organization	226	0.390119	1.47897	0.000912457	0.0219783	0.0190243	2116	tags=29%, list=19%, signal=24%	ENSG00000179820/ENSG00000109971/ENSG00000123338/ENSG00000105887/ENSG00000004478/ENSG00000106799/ENSG00000171992/ENSG00000130779/ENSG00000119185/ENSG00000101336/ENSG00000120885/ENSG00000170873/ENSG00000213465/ENSG00000247596/ENSG00000186635/ENSG00000130309/ENSG00000115956/ENSG00000133789/ENSG00000163932/ENSG00000167657/ENSG00000165527/ENSG00000185043/ENSG00000138594/ENSG00000023191/ENSG00000138592…
Naive B cells	GO:0001915	negative regulation of T cell mediated cytotoxicity	9	0.817013	1.78357	0.000921826	0.0221438	0.0191676	1023	tags=67%, list=9%, signal=61%	ENSG00000072694/ENSG00000104972/ENSG00000123338/ENSG00000168685/ENSG00000081237/ENSG00000134539
Naive B cells	GO:1905475	regulation of protein localization to membrane	107	0.454111	1.60668	0.000952003	0.0228069	0.0197415	2219	tags=40%, list=20%, signal=33%	ENSG00000110651/ENSG00000161203/ENSG00000148175/ENSG00000010810/ENSG00000119185/ENSG00000058668/ENSG00000160255/ENSG00000100453/ENSG00000066027/ENSG00000165527/ENSG00000185043/ENSG00000176749/ENSG00000100568/ENSG00000157916/ENSG00000147162/ENSG00000187446/ENSG00000075711/ENSG00000135926/ENSG00000161011/ENSG00000204628/ENSG00000105327/ENSG00000103653/ENSG00000136448/ENSG00000099904/ENSG00000103496…
Naive B cells	GO:0051170	import into nucleus	127	0.438013	1.57966	0.000977289	0.0233496	0.0202113	3349	tags=50%, list=30%, signal=35%	ENSG00000265972/ENSG00000080824/ENSG00000165025/ENSG00000109854/ENSG00000186432/ENSG00000025800/ENSG00000110713/ENSG00000114423/ENSG00000137040/ENSG00000163932/ENSG00000188906/ENSG00000120709/ENSG00000135272/ENSG00000163874/ENSG00000103197/ENSG00000149196/ENSG00000187446/ENSG00000100906/ENSG00000080815/ENSG00000161011/ENSG00000140464/ENSG00000205339/ENSG00000135334/ENSG00000168610/ENSG00000129197…
Naive B cells	GO:0001912	positive regulation of leukocyte mediated cytotoxicity	43	0.564697	1.74848	0.000991534	0.0236262	0.0204507	1476	tags=35%, list=13%, signal=30%	ENSG00000213809/ENSG00000158481/ENSG00000204525/ENSG00000204592/ENSG00000081237/ENSG00000196126/ENSG00000173757/ENSG00000011600/ENSG00000234745/ENSG00000206503/ENSG00000166710/ENSG00000134539/ENSG00000162739/ENSG00000079950/ENSG00000204642
Naive B cells	GO:0034762	regulation of transmembrane transport	246	0.38314	1.46093	0.000999833	0.0237601	0.0205666	2851	tags=35%, list=25%, signal=26%	ENSG00000168710/ENSG00000125538/ENSG00000179295/ENSG00000144746/ENSG00000197943/ENSG00000171316/ENSG00000152818/ENSG00000148175/ENSG00000138081/ENSG00000010810/ENSG00000075142/ENSG00000110108/ENSG00000172354/ENSG00000013016/ENSG00000151726/ENSG00000058668/ENSG00000104783/ENSG00000135404/ENSG00000087088/ENSG00000142330/ENSG00000124942/ENSG00000128245/ENSG00000014216/ENSG00000069849/ENSG00000173163…
Naive B cells	GO:0050728	negative regulation of inflammatory response	78	0.488867	1.66173	0.00101474	0.0240498	0.0208174	2683	tags=40%, list=24%, signal=30%	ENSG00000072694/ENSG00000012779/ENSG00000010810/ENSG00000101336/ENSG00000081237/ENSG00000196126/ENSG00000165025/ENSG00000000938/ENSG00000176845/ENSG00000175354/ENSG00000163932/ENSG00000069329/ENSG00000129667/ENSG00000186716/ENSG00000136250/ENSG00000102034/ENSG00000171150/ENSG00000154710/ENSG00000116539/ENSG00000188822/ENSG00000091972/ENSG00000069667/ENSG00000142512/ENSG00000131871/ENSG00000136826…
Naive B cells	GO:1902563	regulation of neutrophil activation	11	0.777609	1.78977	0.0010205	0.0241219	0.0208798	796	tags=36%, list=7%, signal=34%	ENSG00000072694/ENSG00000165025/ENSG00000160255/ENSG00000186716
Naive B cells	GO:0061684	chaperone-mediated autophagy	12	0.761365	1.79181	0.00104008	0.0243896	0.0211115	1511	tags=58%, list=13%, signal=51%	ENSG00000109971/ENSG00000080824/ENSG00000064601/ENSG00000120885/ENSG00000005893/ENSG00000104852/ENSG00000156508
Naive B cells	GO:0070228	regulation of lymphocyte apoptotic process	44	0.560807	1.74355	0.00103953	0.0243896	0.0211115	1285	tags=30%, list=11%, signal=26%	ENSG00000107099/ENSG00000188976/ENSG00000271503/ENSG00000172057/ENSG00000168685/ENSG00000157514/ENSG00000087088/ENSG00000105639/ENSG00000196684/ENSG00000171791/ENSG00000144161/ENSG00000008513/ENSG00000019582
Naive B cells	GO:0071375	cellular response to peptide hormone stimulus	184	0.403971	1.50767	0.00103669	0.0243896	0.0211115	2575	tags=39%, list=23%, signal=31%	ENSG00000166888/ENSG00000168710/ENSG00000125538/ENSG00000160691/ENSG00000179295/ENSG00000117984/ENSG00000115904/ENSG00000173039/ENSG00000149212/ENSG00000114166/ENSG00000100485/ENSG00000134324/ENSG00000150867/ENSG00000003402/ENSG00000123358/ENSG00000276293/ENSG00000142330/ENSG00000084676/ENSG00000100030/ENSG00000173757/ENSG00000105639/ENSG00000175354/ENSG00000125629/ENSG00000163932/ENSG00000125952…
Naive B cells	GO:0006469	negative regulation of protein kinase activity	138	0.427056	1.55325	0.00104545	0.0244508	0.0211645	2340	tags=33%, list=21%, signal=27%	ENSG00000129355/ENSG00000125538/ENSG00000134242/ENSG00000176994/ENSG00000114166/ENSG00000186834/ENSG00000119185/ENSG00000108465/ENSG00000081237/ENSG00000175354/ENSG00000114423/ENSG00000169220/ENSG00000149177/ENSG00000163932/ENSG00000110172/ENSG00000005249/ENSG00000103197/ENSG00000152804/ENSG00000137642/ENSG00000187446/ENSG00000178209/ENSG00000110422/ENSG00000080815/ENSG00000205339/ENSG00000204628…
Naive B cells	GO:0070374	positive regulation of ERK1 and ERK2 cascade	88	0.472781	1.63382	0.00105681	0.0245868	0.0212822	1988	tags=32%, list=18%, signal=26%	ENSG00000160691/ENSG00000179295/ENSG00000271503/ENSG00000134242/ENSG00000026508/ENSG00000064687/ENSG00000081237/ENSG00000196126/ENSG00000003402/ENSG00000138623/ENSG00000275302/ENSG00000169032/ENSG00000185043/ENSG00000109756/ENSG00000277632/ENSG00000180354/ENSG00000010610/ENSG00000090339/ENSG00000019582/ENSG00000109670/ENSG00000105329/ENSG00000076984/ENSG00000073417/ENSG00000126353/ENSG00000135218…
Naive B cells	GO:0030099	myeloid cell differentiation	276	0.373455	1.43354	0.00105407	0.0245868	0.0212822	3312	tags=42%, list=30%, signal=30%	ENSG00000136997/ENSG00000183864/ENSG00000163737/ENSG00000185862/ENSG00000110651/ENSG00000104972/ENSG00000179295/ENSG00000185507/ENSG00000115738/ENSG00000123338/ENSG00000108465/ENSG00000150867/ENSG00000196126/ENSG00000003402/ENSG00000178951/ENSG00000090316/ENSG00000173757/ENSG00000175354/ENSG00000118260/ENSG00000011600/ENSG00000153879/ENSG00000113658/ENSG00000187608/ENSG00000139842/ENSG00000119535…
Naive B cells	GO:0006914	autophagy	455	0.346597	1.36017	0.0010695	0.024752	0.0214252	3059	tags=37%, list=27%, signal=28%	ENSG00000163220/ENSG00000109971/ENSG00000143546/ENSG00000145016/ENSG00000171700/ENSG00000173821/ENSG00000080824/ENSG00000117984/ENSG00000113732/ENSG00000102445/ENSG00000134242/ENSG00000064601/ENSG00000149212/ENSG00000100596/ENSG00000176994/ENSG00000117410/ENSG00000174903/ENSG00000172057/ENSG00000034713/ENSG00000065135/ENSG00000120885/ENSG00000104765/ENSG00000150867/ENSG00000075785/ENSG00000276293…
Naive B cells	GO:0061919	process utilizing autophagic mechanism	455	0.346597	1.36017	0.0010695	0.024752	0.0214252	3059	tags=37%, list=27%, signal=28%	ENSG00000163220/ENSG00000109971/ENSG00000143546/ENSG00000145016/ENSG00000171700/ENSG00000173821/ENSG00000080824/ENSG00000117984/ENSG00000113732/ENSG00000102445/ENSG00000134242/ENSG00000064601/ENSG00000149212/ENSG00000100596/ENSG00000176994/ENSG00000117410/ENSG00000174903/ENSG00000172057/ENSG00000034713/ENSG00000065135/ENSG00000120885/ENSG00000104765/ENSG00000150867/ENSG00000075785/ENSG00000276293…
Naive B cells	GO:0035239	tube morphogenesis	385	0.355418	1.38594	0.00107609	0.0248397	0.0215011	2604	tags=28%, list=23%, signal=23%	ENSG00000136997/ENSG00000163737/ENSG00000263001/ENSG00000125538/ENSG00000173821/ENSG00000012779/ENSG00000160691/ENSG00000115738/ENSG00000115904/ENSG00000162434/ENSG00000171316/ENSG00000113140/ENSG00000106799/ENSG00000119185/ENSG00000163659/ENSG00000140678/ENSG00000114446/ENSG00000058668/ENSG00000165025/ENSG00000205336/ENSG00000101160/ENSG00000170873/ENSG00000109854/ENSG00000123358/ENSG00000087088…
Naive B cells	GO:2000106	regulation of leukocyte apoptotic process	65	0.508869	1.68619	0.00108545	0.0249907	0.0216318	1720	tags=32%, list=15%, signal=28%	ENSG00000107099/ENSG00000104972/ENSG00000185507/ENSG00000188976/ENSG00000271503/ENSG00000172057/ENSG00000168685/ENSG00000157514/ENSG00000087088/ENSG00000105639/ENSG00000109756/ENSG00000196684/ENSG00000171791/ENSG00000144161/ENSG00000008513/ENSG00000019582/ENSG00000073849/ENSG00000135046/ENSG00000180353/ENSG00000126353/ENSG00000171608
Naive B cells	GO:0006921	cellular component disassembly involved in execution phase of apoptosis	20	0.67493	1.79608	0.00110854	0.0254562	0.0220348	2459	tags=65%, list=22%, signal=51%	ENSG00000160570/ENSG00000108465/ENSG00000087088/ENSG00000142330/ENSG00000100697/ENSG00000120868/ENSG00000136244/ENSG00000166619/ENSG00000143952/ENSG00000185122/ENSG00000157036/ENSG00000160049/ENSG00000105612
Naive B cells	GO:0001911	negative regulation of leukocyte mediated cytotoxicity	22	0.660212	1.79242	0.001128	0.0258362	0.0223637	1566	tags=55%, list=14%, signal=47%	ENSG00000072694/ENSG00000104972/ENSG00000123338/ENSG00000168685/ENSG00000204592/ENSG00000081237/ENSG00000234745/ENSG00000206503/ENSG00000134539/ENSG00000170542/ENSG00000204642/ENSG00000105329
Naive B cells	GO:0099173	postsynapse organization	82	0.480475	1.64487	0.00113642	0.0259619	0.0224724	2499	tags=34%, list=22%, signal=27%	ENSG00000072694/ENSG00000109971/ENSG00000010810/ENSG00000168522/ENSG00000100784/ENSG00000100600/ENSG00000188906/ENSG00000160305/ENSG00000165527/ENSG00000069329/ENSG00000176749/ENSG00000157916/ENSG00000075711/ENSG00000007168/ENSG00000080815/ENSG00000171862/ENSG00000094631/ENSG00000135905/ENSG00000131042/ENSG00000111859/ENSG00000092820/ENSG00000107404/ENSG00000120899/ENSG00000138443/ENSG00000171867…
Naive B cells	GO:0032481	positive regulation of type I interferon production	49	0.540289	1.71055	0.0011522	0.0260925	0.0225855	1381	tags=39%, list=12%, signal=34%	ENSG00000137312/ENSG00000179295/ENSG00000185507/ENSG00000080824/ENSG00000197943/ENSG00000134242/ENSG00000089127/ENSG00000165025/ENSG00000169871/ENSG00000181481/ENSG00000187608/ENSG00000128604/ENSG00000125347/ENSG00000129472/ENSG00000184216/ENSG00000247315/ENSG00000088888/ENSG00000115415/ENSG00000132664
Naive B cells	GO:0070162	adiponectin secretion	5	0.905976	1.68187	0.00115626	0.0260925	0.0225855	109	tags=40%, list=1%, signal=40%	ENSG00000125538/ENSG00000156675
Naive B cells	GO:0070163	regulation of adiponectin secretion	5	0.905976	1.68187	0.00115626	0.0260925	0.0225855	109	tags=40%, list=1%, signal=40%	ENSG00000125538/ENSG00000156675
Naive B cells	GO:0002440	production of molecular mediator of immune response	171	0.408201	1.51416	0.00115164	0.0260925	0.0225855	1566	tags=27%, list=14%, signal=24%	ENSG00000128218/ENSG00000072694/ENSG00000166888/ENSG00000110651/ENSG00000104972/ENSG00000125538/ENSG00000197943/ENSG00000101347/ENSG00000134242/ENSG00000156515/ENSG00000198502/ENSG00000204592/ENSG00000081237/ENSG00000196126/ENSG00000165025/ENSG00000196843/ENSG00000138623/ENSG00000144802/ENSG00000104998/ENSG00000160856/ENSG00000105639/ENSG00000239951/ENSG00000133789/ENSG00000012061/ENSG00000206503…
Naive B cells	GO:0031647	regulation of protein stability	244	0.382741	1.45856	0.00115685	0.0260925	0.0225855	2577	tags=34%, list=23%, signal=27%	ENSG00000137312/ENSG00000109971/ENSG00000110651/ENSG00000080824/ENSG00000115310/ENSG00000126756/ENSG00000216490/ENSG00000163564/ENSG00000064601/ENSG00000096384/ENSG00000165416/ENSG00000007944/ENSG00000120885/ENSG00000124486/ENSG00000180228/ENSG00000163468/ENSG00000100030/ENSG00000069849/ENSG00000118260/ENSG00000105373/ENSG00000011600/ENSG00000163932/ENSG00000188906/ENSG00000138592/ENSG00000069329…
Naive B cells	GO:0061844	antimicrobial humoral immune response mediated by antimicrobial peptide	19	0.678339	1.78444	0.00117011	0.0262579	0.0227287	200	tags=26%, list=2%, signal=26%	ENSG00000163220/ENSG00000163736/ENSG00000163737/ENSG00000115523/ENSG00000109272
Naive B cells	GO:0031579	membrane raft organization	17	0.695667	1.7829	0.00116916	0.0262579	0.0227287	1587	tags=47%, list=14%, signal=40%	ENSG00000179820/ENSG00000137312/ENSG00000134516/ENSG00000064687/ENSG00000081237/ENSG00000075711/ENSG00000182718/ENSG00000131378
Naive B cells	GO:0048873	homeostasis of number of cells within a tissue	19	0.678274	1.78427	0.00118404	0.0265034	0.0229412	2698	tags=74%, list=24%, signal=56%	ENSG00000179295/ENSG00000144802/ENSG00000087088/ENSG00000133703/ENSG00000167552/ENSG00000171791/ENSG00000117020/ENSG00000143952/ENSG00000118058/ENSG00000104432/ENSG00000122122/ENSG00000181104/ENSG00000101966/ENSG00000102879
Naive B cells	GO:1904951	positive regulation of establishment of protein localization	226	0.387819	1.47025	0.00119563	0.0266954	0.0231074	2445	tags=35%, list=22%, signal=28%	ENSG00000110651/ENSG00000125538/ENSG00000080824/ENSG00000198258/ENSG00000276045/ENSG00000170348/ENSG00000117280/ENSG00000148175/ENSG00000010810/ENSG00000075142/ENSG00000119185/ENSG00000196126/ENSG00000104783/ENSG00000142330/ENSG00000163468/ENSG00000079332/ENSG00000148672/ENSG00000160255/ENSG00000160948/ENSG00000175224/ENSG00000100453/ENSG00000180304/ENSG00000163932/ENSG00000165527/ENSG00000185043…
Naive B cells	GO:0009988	cell-cell recognition	26	0.632126	1.7781	0.00122988	0.0271923	0.0235375	2588	tags=50%, list=23%, signal=39%	ENSG00000107099/ENSG00000180644/ENSG00000110651/ENSG00000134516/ENSG00000163468/ENSG00000165637/ENSG00000075711/ENSG00000135624/ENSG00000111859/ENSG00000126353/ENSG00000150753/ENSG00000131981/ENSG00000013725
Naive B cells	GO:0045920	negative regulation of exocytosis	28	0.62196	1.77697	0.00123023	0.0271923	0.0235375	1941	tags=43%, list=17%, signal=36%	ENSG00000072694/ENSG00000123338/ENSG00000176994/ENSG00000075785/ENSG00000066294/ENSG00000186716/ENSG00000116266/ENSG00000154710/ENSG00000135046/ENSG00000204642/ENSG00000102081/ENSG00000119541
Naive B cells	GO:0032508	DNA duplex unwinding	56	-0.445282	-1.75709	0.00123021	0.0271923	0.0235375	1509	tags=50%, list=13%, signal=43%	ENSG00000145907/ENSG00000128513/ENSG00000183207/ENSG00000133119/ENSG00000113522/ENSG00000215301/ENSG00000145736/ENSG00000258366/ENSG00000079785/ENSG00000174953/ENSG00000107290/ENSG00000131153/ENSG00000104320/ENSG00000197299/ENSG00000104738/ENSG00000131778/ENSG00000106028/ENSG00000111877/ENSG00000005007/ENSG00000125821/ENSG00000112118/ENSG00000112249/ENSG00000134452/ENSG00000138303/ENSG00000163918…
Naive B cells	GO:0002090	regulation of receptor internalization	35	0.585928	1.74949	0.00126254	0.0271923	0.0235375	1993	tags=40%, list=18%, signal=33%	ENSG00000137312/ENSG00000197943/ENSG00000161203/ENSG00000100599/ENSG00000165025/ENSG00000135404/ENSG00000128585/ENSG00000163956/ENSG00000182718/ENSG00000076513/ENSG00000131374/ENSG00000102081/ENSG00000141480/ENSG00000133961
Naive B cells	GO:0008037	cell recognition	61	0.512914	1.68375	0.0012639	0.0271923	0.0235375	1888	tags=31%, list=17%, signal=26%	ENSG00000107099/ENSG00000180644/ENSG00000110651/ENSG00000115310/ENSG00000085265/ENSG00000134516/ENSG00000163468/ENSG00000165637/ENSG00000176749/ENSG00000075711/ENSG00000110448/ENSG00000135624/ENSG00000261371/ENSG00000038427/ENSG00000170571/ENSG00000111859/ENSG00000126353/ENSG00000135218/ENSG00000164924
Naive B cells	GO:1905477	positive regulation of protein localization to membrane	67	0.50251	1.67246	0.00122558	0.0271923	0.0235375	2219	tags=46%, list=20%, signal=37%	ENSG00000110651/ENSG00000148175/ENSG00000010810/ENSG00000119185/ENSG00000058668/ENSG00000160255/ENSG00000100453/ENSG00000165527/ENSG00000185043/ENSG00000176749/ENSG00000157916/ENSG00000187446/ENSG00000075711/ENSG00000161011/ENSG00000204628/ENSG00000105327/ENSG00000136448/ENSG00000099904/ENSG00000103496/ENSG00000140992/ENSG00000100335/ENSG00000145675/ENSG00000166900/ENSG00000092820/ENSG00000170759…
Naive B cells	GO:0048525	negative regulation of viral process	67	0.502019	1.67083	0.00126162	0.0271923	0.0235375	1758	tags=34%, list=16%, signal=29%	ENSG00000145901/ENSG00000085265/ENSG00000271503/ENSG00000196199/ENSG00000089127/ENSG00000185201/ENSG00000105939/ENSG00000186834/ENSG00000185885/ENSG00000121060/ENSG00000112335/ENSG00000102921/ENSG00000157601/ENSG00000055332/ENSG00000187608/ENSG00000142089/ENSG00000130303/ENSG00000088888/ENSG00000115415/ENSG00000171206/ENSG00000129351/ENSG00000143379/ENSG00000204713
Naive B cells	GO:0034473	U1 snRNA 3'-end processing	3	-0.963854	-1.66997	0.00125431	0.0271923	0.0235375	298	tags=67%, list=3%, signal=65%	ENSG00000075914/ENSG00000123737
Naive B cells	GO:0034476	U5 snRNA 3'-end processing	3	-0.963854	-1.66997	0.00125431	0.0271923	0.0235375	298	tags=67%, list=3%, signal=65%	ENSG00000075914/ENSG00000123737
Naive B cells	GO:0002705	positive regulation of leukocyte mediated immunity	101	0.456778	1.60477	0.00124478	0.0271923	0.0235375	2040	tags=30%, list=18%, signal=25%	ENSG00000213809/ENSG00000166888/ENSG00000110651/ENSG00000125538/ENSG00000158481/ENSG00000197943/ENSG00000204525/ENSG00000204592/ENSG00000081237/ENSG00000196126/ENSG00000196843/ENSG00000173757/ENSG00000160255/ENSG00000011600/ENSG00000234745/ENSG00000206503/ENSG00000166710/ENSG00000136244/ENSG00000134539/ENSG00000162739/ENSG00000103496/ENSG00000088888/ENSG00000079950/ENSG00000204642/ENSG00000165732…
Naive B cells	GO:0050864	regulation of B cell activation	105	0.451261	1.59268	0.00123903	0.0271923	0.0235375	1073	tags=26%, list=10%, signal=23%	ENSG00000072694/ENSG00000135870/ENSG00000166888/ENSG00000110651/ENSG00000240505/ENSG00000115738/ENSG00000198286/ENSG00000123338/ENSG00000177425/ENSG00000130775/ENSG00000081237/ENSG00000165025/ENSG00000175463/ENSG00000168283/ENSG00000104998/ENSG00000106546/ENSG00000173757/ENSG00000160856/ENSG00000011600/ENSG00000168918/ENSG00000153064/ENSG00000171791/ENSG00000139370/ENSG00000101096/ENSG00000136244…
Naive B cells	GO:0071900	regulation of protein serine/threonine kinase activity	208	0.39191	1.47743	0.00125614	0.0271923	0.0235375	3122	tags=36%, list=28%, signal=26%	ENSG00000129355/ENSG00000125538/ENSG00000146192/ENSG00000115904/ENSG00000134242/ENSG00000114166/ENSG00000186834/ENSG00000118971/ENSG00000108465/ENSG00000151726/ENSG00000081237/ENSG00000115649/ENSG00000058668/ENSG00000165025/ENSG00000144118/ENSG00000169220/ENSG00000169032/ENSG00000149177/ENSG00000163932/ENSG00000188906/ENSG00000185043/ENSG00000110172/ENSG00000109756/ENSG00000167258/ENSG00000176749…
Naive B cells	GO:0034220	monoatomic ion transmembrane transport	416	0.350364	1.37043	0.00124509	0.0271923	0.0235375	2983	tags=34%, list=27%, signal=26%	ENSG00000198712/ENSG00000198804/ENSG00000113732/ENSG00000197943/ENSG00000196187/ENSG00000276045/ENSG00000171316/ENSG00000152818/ENSG00000001461/ENSG00000117410/ENSG00000148175/ENSG00000138081/ENSG00000010810/ENSG00000075142/ENSG00000110108/ENSG00000172354/ENSG00000085872/ENSG00000013016/ENSG00000081237/ENSG00000058668/ENSG00000115286/ENSG00000104783/ENSG00000135404/ENSG00000087088/ENSG00000165637…
Naive B cells	GO:0048871	multicellular organismal-level homeostasis	432	0.34859	1.36556	0.00126326	0.0271923	0.0235375	2109	tags=27%, list=19%, signal=23%	ENSG00000211895/ENSG00000211890/ENSG00000135870/ENSG00000211897/ENSG00000166888/ENSG00000240505/ENSG00000153395/ENSG00000125538/ENSG00000113441/ENSG00000179295/ENSG00000072778/ENSG00000115738/ENSG00000198286/ENSG00000113369/ENSG00000115904/ENSG00000211592/ENSG00000123338/ENSG00000089127/ENSG00000168685/ENSG00000157514/ENSG00000108465/ENSG00000176624/ENSG00000151726/ENSG00000100485/ENSG00000145287…
Naive B cells	GO:0008284	positive regulation of cell population proliferation	476	0.342781	1.34721	0.00124981	0.0271923	0.0235375	2340	tags=28%, list=21%, signal=23%	ENSG00000136997/ENSG00000151465/ENSG00000163346/ENSG00000110651/ENSG00000125538/ENSG00000160691/ENSG00000105835/ENSG00000115738/ENSG00000115310/ENSG00000198286/ENSG00000173039/ENSG00000245532/ENSG00000123338/ENSG00000271503/ENSG00000134242/ENSG00000106799/ENSG00000168071/ENSG00000155508/ENSG00000118971/ENSG00000168685/ENSG00000119185/ENSG00000065135/ENSG00000102265/ENSG00000101336/ENSG00000140678…
Naive B cells	GO:0060429	epithelium development	496	0.340919	1.34162	0.00126842	0.0272235	0.0235645	1828	tags=22%, list=16%, signal=19%	ENSG00000179820/ENSG00000136997/ENSG00000110090/ENSG00000265972/ENSG00000148154/ENSG00000166888/ENSG00000125538/ENSG00000164733/ENSG00000072778/ENSG00000115738/ENSG00000115310/ENSG00000115904/ENSG00000173039/ENSG00000276045/ENSG00000171316/ENSG00000026508/ENSG00000078699/ENSG00000213445/ENSG00000140678/ENSG00000132463/ENSG00000114446/ENSG00000181704/ENSG00000277443/ENSG00000003402/ENSG00000101160…
Naive B cells	GO:0106027	neuron projection organization	50	0.53589	1.70298	0.00127231	0.027241	0.0235797	2219	tags=34%, list=20%, signal=27%	ENSG00000072694/ENSG00000010810/ENSG00000100600/ENSG00000188906/ENSG00000160305/ENSG00000069329/ENSG00000176749/ENSG00000007168/ENSG00000080815/ENSG00000171862/ENSG00000082701/ENSG00000094631/ENSG00000135905/ENSG00000111859/ENSG00000107404/ENSG00000138443/ENSG00000171867
Naive B cells	GO:0002710	negative regulation of T cell mediated immunity	19	0.676877	1.78059	0.00128155	0.0273727	0.0236937	1476	tags=42%, list=13%, signal=37%	ENSG00000072694/ENSG00000104972/ENSG00000123338/ENSG00000168685/ENSG00000081237/ENSG00000106546/ENSG00000134539/ENSG00000204642
Naive B cells	GO:0002833	positive regulation of response to biotic stimulus	225	0.387675	1.46935	0.0012903	0.0274539	0.0237639	2660	tags=33%, list=24%, signal=26%	ENSG00000174123/ENSG00000145901/ENSG00000213809/ENSG00000137312/ENSG00000140853/ENSG00000185507/ENSG00000080824/ENSG00000115310/ENSG00000085265/ENSG00000197943/ENSG00000173039/ENSG00000163564/ENSG00000271503/ENSG00000134242/ENSG00000089127/ENSG00000186834/ENSG00000110330/ENSG00000010810/ENSG00000263528/ENSG00000101336/ENSG00000204592/ENSG00000196126/ENSG00000165025/ENSG00000169871/ENSG00000144802…
Naive B cells	GO:0032386	regulation of intracellular transport	245	0.380602	1.45088	0.00129155	0.0274539	0.0237639	2339	tags=32%, list=21%, signal=26%	ENSG00000114503/ENSG00000110651/ENSG00000125538/ENSG00000179295/ENSG00000080824/ENSG00000110047/ENSG00000198258/ENSG00000058272/ENSG00000117280/ENSG00000148175/ENSG00000010810/ENSG00000119185/ENSG00000104765/ENSG00000112335/ENSG00000142330/ENSG00000079332/ENSG00000100030/ENSG00000160255/ENSG00000175224/ENSG00000100453/ENSG00000180304/ENSG00000169032/ENSG00000163932/ENSG00000188906/ENSG00000185043…
Naive B cells	GO:0010720	positive regulation of cell development	252	0.378413	1.44505	0.00129963	0.0275597	0.0238555	2619	tags=33%, list=23%, signal=26%	ENSG00000163737/ENSG00000185862/ENSG00000125538/ENSG00000115738/ENSG00000123338/ENSG00000108604/ENSG00000168685/ENSG00000257923/ENSG00000081237/ENSG00000196126/ENSG00000165025/ENSG00000138623/ENSG00000144802/ENSG00000247596/ENSG00000173757/ENSG00000118260/ENSG00000169220/ENSG00000011600/ENSG00000133703/ENSG00000169032/ENSG00000100697/ENSG00000139613/ENSG00000168918/ENSG00000136040/ENSG00000155090…
Naive B cells	GO:1903530	regulation of secretion by cell	283	0.37054	1.42441	0.00131006	0.0277145	0.0239895	2229	tags=27%, list=20%, signal=22%	ENSG00000072694/ENSG00000110090/ENSG00000104972/ENSG00000125538/ENSG00000012779/ENSG00000156675/ENSG00000179295/ENSG00000123338/ENSG00000271503/ENSG00000276045/ENSG00000171316/ENSG00000158109/ENSG00000170348/ENSG00000176994/ENSG00000167470/ENSG00000075142/ENSG00000196126/ENSG00000124333/ENSG00000165025/ENSG00000075785/ENSG00000104783/ENSG00000142330/ENSG00000000938/ENSG00000148672/ENSG00000160255…
Naive B cells	GO:0033630	positive regulation of cell adhesion mediated by integrin	10	0.786436	1.76616	0.00132856	0.0280389	0.0242703	1005	tags=50%, list=9%, signal=46%	ENSG00000123338/ENSG00000271503/ENSG00000165025/ENSG00000185043/ENSG00000103335
Naive B cells	GO:0097120	receptor localization to synapse	25	0.635115	1.77137	0.0013579	0.0285224	0.0246888	1944	tags=36%, list=17%, signal=30%	ENSG00000103769/ENSG00000101350/ENSG00000011600/ENSG00000069329/ENSG00000147162/ENSG00000075711/ENSG00000079950/ENSG00000166900/ENSG00000170759
Naive B cells	GO:0050856	regulation of T cell receptor signaling pathway	40	0.567421	1.73484	0.00135722	0.0285224	0.0246888	608	tags=28%, list=5%, signal=26%	ENSG00000135870/ENSG00000110651/ENSG00000198286/ENSG00000173039/ENSG00000134242/ENSG00000117280/ENSG00000177425/ENSG00000104783/ENSG00000175354/ENSG00000114423/ENSG00000149177
Naive B cells	GO:0048259	regulation of receptor-mediated endocytosis	60	0.512028	1.67616	0.00136451	0.0285659	0.0247265	1993	tags=35%, list=18%, signal=29%	ENSG00000137312/ENSG00000197943/ENSG00000161203/ENSG00000100599/ENSG00000120885/ENSG00000077044/ENSG00000165025/ENSG00000135404/ENSG00000165527/ENSG00000128585/ENSG00000166710/ENSG00000154710/ENSG00000112305/ENSG00000163956/ENSG00000182718/ENSG00000076513/ENSG00000131374/ENSG00000102081/ENSG00000136238/ENSG00000141480/ENSG00000133961
Naive B cells	GO:0050768	negative regulation of neurogenesis	63	0.506015	1.66961	0.00136642	0.0285659	0.0247265	1680	tags=33%, list=15%, signal=29%	ENSG00000125538/ENSG00000115310/ENSG00000138623/ENSG00000146425/ENSG00000128245/ENSG00000143418/ENSG00000100697/ENSG00000109756/ENSG00000159388/ENSG00000133104/ENSG00000137642/ENSG00000166710/ENSG00000100300/ENSG00000080815/ENSG00000185033/ENSG00000136244/ENSG00000171862/ENSG00000107779/ENSG00000068903/ENSG00000094631/ENSG00000177169
Naive B cells	GO:2001185	regulation of CD8-positive, alpha-beta T cell activation	17	0.692588	1.775	0.00138046	0.0287915	0.0249217	1348	tags=47%, list=12%, signal=41%	ENSG00000104972/ENSG00000123338/ENSG00000134242/ENSG00000204592/ENSG00000206503/ENSG00000125347/ENSG00000107738/ENSG00000020633
Naive B cells	GO:0002699	positive regulation of immune effector process	175	0.404904	1.50463	0.0013855	0.0288289	0.0249541	2078	tags=30%, list=19%, signal=25%	ENSG00000213809/ENSG00000166888/ENSG00000110651/ENSG00000104972/ENSG00000125538/ENSG00000158481/ENSG00000085265/ENSG00000197943/ENSG00000134242/ENSG00000156515/ENSG00000204525/ENSG00000204592/ENSG00000081237/ENSG00000196126/ENSG00000124333/ENSG00000165025/ENSG00000196843/ENSG00000138623/ENSG00000144802/ENSG00000000938/ENSG00000173757/ENSG00000160255/ENSG00000011600/ENSG00000149177/ENSG00000234745…
Naive B cells	GO:0071028	nuclear mRNA surveillance	10	-0.78161	-1.98362	0.00139343	0.0288584	0.0249797	417	tags=30%, list=4%, signal=29%	ENSG00000114127/ENSG00000075914/ENSG00000123737
Naive B cells	GO:0051222	positive regulation of protein transport	211	0.391016	1.4756	0.00139163	0.0288584	0.0249797	2219	tags=34%, list=20%, signal=28%	ENSG00000110651/ENSG00000125538/ENSG00000080824/ENSG00000198258/ENSG00000276045/ENSG00000170348/ENSG00000117280/ENSG00000148175/ENSG00000010810/ENSG00000075142/ENSG00000119185/ENSG00000196126/ENSG00000104783/ENSG00000142330/ENSG00000079332/ENSG00000148672/ENSG00000160255/ENSG00000160948/ENSG00000175224/ENSG00000100453/ENSG00000180304/ENSG00000163932/ENSG00000165527/ENSG00000185043/ENSG00000069329…
Naive B cells	GO:0060291	long-term synaptic potentiation	38	0.575644	1.74306	0.00140573	0.0290451	0.0251413	2499	tags=47%, list=22%, signal=37%	ENSG00000120727/ENSG00000100030/ENSG00000169220/ENSG00000100600/ENSG00000011600/ENSG00000161011/ENSG00000103496/ENSG00000096433/ENSG00000082701/ENSG00000131042/ENSG00000166900/ENSG00000149658/ENSG00000128829/ENSG00000120899/ENSG00000171867/ENSG00000162736/ENSG00000154146/ENSG00000104219
Naive B cells	GO:0006120	mitochondrial electron transport, NADH to ubiquinone	48	-0.463623	-1.77473	0.00142674	0.0294108	0.0254579	1051	tags=35%, list=9%, signal=32%	ENSG00000065518/ENSG00000139180/ENSG00000165264/ENSG00000116288/ENSG00000167792/ENSG00000160194/ENSG00000004779/ENSG00000131495/ENSG00000158864/ENSG00000213619/ENSG00000164258/ENSG00000151366/ENSG00000170906/ENSG00000119421/ENSG00000023228/ENSG00000178127/ENSG00000198840
Naive B cells	GO:0098655	monoatomic cation transmembrane transport	365	0.355515	1.3832	0.00144478	0.0297135	0.0257198	2983	tags=35%, list=27%, signal=26%	ENSG00000198712/ENSG00000198804/ENSG00000113732/ENSG00000197943/ENSG00000196187/ENSG00000276045/ENSG00000171316/ENSG00000152818/ENSG00000001461/ENSG00000117410/ENSG00000148175/ENSG00000138081/ENSG00000010810/ENSG00000075142/ENSG00000172354/ENSG00000085872/ENSG00000013016/ENSG00000081237/ENSG00000058668/ENSG00000115286/ENSG00000104783/ENSG00000135404/ENSG00000087088/ENSG00000124942/ENSG00000128245…
Naive B cells	GO:1903901	negative regulation of viral life cycle	18	0.681641	1.76984	0.00145769	0.0298405	0.0258297	1579	tags=44%, list=14%, signal=38%	ENSG00000085265/ENSG00000185201/ENSG00000185885/ENSG00000121060/ENSG00000112335/ENSG00000142089/ENSG00000130303/ENSG00000171206
Naive B cells	GO:0007264	small GTPase mediated signal transduction	316	0.364576	1.40937	0.00145463	0.0298405	0.0258297	2369	tags=28%, list=21%, signal=23%	ENSG00000107099/ENSG00000123329/ENSG00000186517/ENSG00000159314/ENSG00000137312/ENSG00000100055/ENSG00000171700/ENSG00000146192/ENSG00000105443/ENSG00000134516/ENSG00000115904/ENSG00000105339/ENSG00000031003/ENSG00000180448/ENSG00000213445/ENSG00000068028/ENSG00000100485/ENSG00000116191/ENSG00000197622/ENSG00000205336/ENSG00000099331/ENSG00000186635/ENSG00000143322/ENSG00000170296/ENSG00000071054…
Naive B cells	GO:0051093	negative regulation of developmental process	417	0.348655	1.36389	0.00147769	0.0301802	0.0261239	1643	tags=23%, list=15%, signal=20%	ENSG00000136997/ENSG00000072694/ENSG00000183864/ENSG00000135870/ENSG00000163737/ENSG00000263001/ENSG00000104972/ENSG00000125538/ENSG00000012779/ENSG00000179295/ENSG00000115738/ENSG00000115310/ENSG00000113140/ENSG00000106799/ENSG00000144560/ENSG00000145287/ENSG00000065883/ENSG00000058668/ENSG00000003402/ENSG00000138623/ENSG00000146425/ENSG00000174744/ENSG00000100030/ENSG00000128245/ENSG00000173757…
Naive B cells	GO:0032946	positive regulation of mononuclear cell proliferation	98	0.456149	1.5968	0.00151406	0.0308519	0.0267053	1606	tags=30%, list=14%, signal=26%	ENSG00000110651/ENSG00000125538/ENSG00000198286/ENSG00000123338/ENSG00000271503/ENSG00000134242/ENSG00000168071/ENSG00000204592/ENSG00000081237/ENSG00000165025/ENSG00000203747/ENSG00000168283/ENSG00000173757/ENSG00000160856/ENSG00000105639/ENSG00000206503/ENSG00000223865/ENSG00000171791/ENSG00000101096/ENSG00000136244/ENSG00000198805/ENSG00000231389/ENSG00000113811/ENSG00000105122/ENSG00000019582…
Naive B cells	GO:0051046	regulation of secretion	306	0.365301	1.40989	0.00151921	0.030886	0.0267347	2229	tags=26%, list=20%, signal=22%	ENSG00000072694/ENSG00000110090/ENSG00000143546/ENSG00000104972/ENSG00000125538/ENSG00000012779/ENSG00000156675/ENSG00000179295/ENSG00000123338/ENSG00000271503/ENSG00000276045/ENSG00000171316/ENSG00000158109/ENSG00000170348/ENSG00000176994/ENSG00000167470/ENSG00000075142/ENSG00000196126/ENSG00000124333/ENSG00000165025/ENSG00000075785/ENSG00000104783/ENSG00000142330/ENSG00000000938/ENSG00000148672…
Naive B cells	GO:0051961	negative regulation of nervous system development	64	0.502549	1.66156	0.00153406	0.0311164	0.0269342	1680	tags=33%, list=15%, signal=28%	ENSG00000125538/ENSG00000115310/ENSG00000138623/ENSG00000146425/ENSG00000128245/ENSG00000143418/ENSG00000100697/ENSG00000109756/ENSG00000159388/ENSG00000133104/ENSG00000137642/ENSG00000166710/ENSG00000100300/ENSG00000080815/ENSG00000185033/ENSG00000136244/ENSG00000171862/ENSG00000107779/ENSG00000068903/ENSG00000094631/ENSG00000177169
Naive B cells	GO:0046643	regulation of gamma-delta T cell activation	9	0.79952	1.74538	0.00160186	0.0324176	0.0280605	1018	tags=67%, list=9%, signal=61%	ENSG00000104972/ENSG00000123338/ENSG00000081237/ENSG00000165025/ENSG00000173757/ENSG00000081059
Naive B cells	GO:0001771	immunological synapse formation	12	0.752477	1.7709	0.00161139	0.0325362	0.0281631	2588	tags=75%, list=23%, signal=58%	ENSG00000107099/ENSG00000180644/ENSG00000110651/ENSG00000134516/ENSG00000075711/ENSG00000111859/ENSG00000126353/ENSG00000131981/ENSG00000013725
Naive B cells	GO:0001818	negative regulation of cytokine production	176	0.403002	1.49851	0.00162036	0.0326429	0.0282556	2598	tags=35%, list=23%, signal=27%	ENSG00000072694/ENSG00000104972/ENSG00000123338/ENSG00000134242/ENSG00000089127/ENSG00000096384/ENSG00000105483/ENSG00000081237/ENSG00000196126/ENSG00000104998/ENSG00000021355/ENSG00000100784/ENSG00000105639/ENSG00000102921/ENSG00000011600/ENSG00000011275/ENSG00000100697/ENSG00000066294/ENSG00000163874/ENSG00000168918/ENSG00000153064/ENSG00000100811/ENSG00000102034/ENSG00000100300/ENSG00000185187…
Naive B cells	GO:0099175	regulation of postsynapse organization	47	0.542334	1.70529	0.00163602	0.0328837	0.0284639	2219	tags=34%, list=20%, signal=27%	ENSG00000072694/ENSG00000109971/ENSG00000010810/ENSG00000100784/ENSG00000188906/ENSG00000069329/ENSG00000176749/ENSG00000007168/ENSG00000080815/ENSG00000171862/ENSG00000131042/ENSG00000111859/ENSG00000107404/ENSG00000120899/ENSG00000138443/ENSG00000171867
Naive B cells	GO:1990868	response to chemokine	46	0.54443	1.70579	0.00165225	0.0329854	0.028552	2266	tags=35%, list=20%, signal=28%	ENSG00000163736/ENSG00000107099/ENSG00000163737/ENSG00000271503/ENSG00000109272/ENSG00000275302/ENSG00000185043/ENSG00000277632/ENSG00000163874/ENSG00000166272/ENSG00000126353/ENSG00000060237/ENSG00000172939/ENSG00000120899/ENSG00000111252/ENSG00000111913
Naive B cells	GO:1990869	cellular response to chemokine	46	0.54443	1.70579	0.00165225	0.0329854	0.028552	2266	tags=35%, list=20%, signal=28%	ENSG00000163736/ENSG00000107099/ENSG00000163737/ENSG00000271503/ENSG00000109272/ENSG00000275302/ENSG00000185043/ENSG00000277632/ENSG00000163874/ENSG00000166272/ENSG00000126353/ENSG00000060237/ENSG00000172939/ENSG00000120899/ENSG00000111252/ENSG00000111913
Naive B cells	GO:0050731	positive regulation of peptidyl-tyrosine phosphorylation	80	0.475918	1.62354	0.00164669	0.0329854	0.028552	2219	tags=38%, list=20%, signal=30%	ENSG00000173193/ENSG00000110651/ENSG00000179295/ENSG00000197943/ENSG00000271503/ENSG00000026508/ENSG00000010810/ENSG00000158517/ENSG00000081237/ENSG00000165025/ENSG00000149177/ENSG00000153064/ENSG00000136244/ENSG00000010610/ENSG00000102931/ENSG00000019582/ENSG00000196396/ENSG00000261371/ENSG00000101126/ENSG00000109670/ENSG00000180353/ENSG00000105329/ENSG00000185122/ENSG00000111859/ENSG00000135218…
Naive B cells	GO:0035425	autocrine signaling	3	0.959117	1.55453	0.00165679	0.0330017	0.0285661	77	tags=67%, list=1%, signal=66%	ENSG00000163220/ENSG00000143546
Naive B cells	GO:0002823	negative regulation of adaptive immune response based on somatic recombination of immune receptors built from immunoglobulin superfamily domains	38	0.572705	1.73416	0.00166366	0.0330045	0.0285685	1023	tags=29%, list=9%, signal=26%	ENSG00000072694/ENSG00000135870/ENSG00000104972/ENSG00000123338/ENSG00000168685/ENSG00000081237/ENSG00000104998/ENSG00000106546/ENSG00000105639/ENSG00000163874/ENSG00000134539
Naive B cells	GO:0006545	glycine biosynthetic process	3	-0.959818	-1.66298	0.00166438	0.0330045	0.0285685	455	tags=100%, list=4%, signal=96%	ENSG00000228716/ENSG00000176974
Naive B cells	GO:0002158	osteoclast proliferation	4	-0.927156	-1.75663	0.00167534	0.033074	0.0286286	429	tags=100%, list=4%, signal=96%	ENSG00000118503/ENSG00000171223/ENSG00000166923
Naive B cells	GO:0010836	negative regulation of protein ADP-ribosylation	4	-0.9271	-1.75652	0.00167534	0.033074	0.0286286	108	tags=75%, list=1%, signal=74%	ENSG00000073050/ENSG00000039650/ENSG00000175334
Naive B cells	GO:0061028	establishment of endothelial barrier	29	0.61033	1.75505	0.00169403	0.0333317	0.0288518	1728	tags=34%, list=15%, signal=29%	ENSG00000179820/ENSG00000125538/ENSG00000130396/ENSG00000109756/ENSG00000134318/ENSG00000087274/ENSG00000090339/ENSG00000104365/ENSG00000261371/ENSG00000092820
Naive B cells	GO:0034113	heterotypic cell-cell adhesion	39	0.568202	1.72967	0.00169592	0.0333317	0.0288518	3227	tags=49%, list=29%, signal=35%	ENSG00000179820/ENSG00000137312/ENSG00000125538/ENSG00000026508/ENSG00000140678/ENSG00000081237/ENSG00000160255/ENSG00000136689/ENSG00000182866/ENSG00000091972/ENSG00000131042/ENSG00000060237/ENSG00000116815/ENSG00000139626/ENSG00000136826/ENSG00000196776/ENSG00000204305/ENSG00000173801/ENSG00000116824
Naive B cells	GO:0002822	regulation of adaptive immune response based on somatic recombination of immune receptors built from immunoglobulin superfamily domains	131	0.424814	1.53714	0.00170409	0.0334182	0.0289266	1566	tags=25%, list=14%, signal=22%	ENSG00000072694/ENSG00000135870/ENSG00000166888/ENSG00000110651/ENSG00000104972/ENSG00000125538/ENSG00000158481/ENSG00000123338/ENSG00000204525/ENSG00000168685/ENSG00000204592/ENSG00000081237/ENSG00000196126/ENSG00000196843/ENSG00000144802/ENSG00000104998/ENSG00000106546/ENSG00000105639/ENSG00000234745/ENSG00000206503/ENSG00000163874/ENSG00000166710/ENSG00000139370/ENSG00000018280/ENSG00000136244…
Naive B cells	GO:0050671	positive regulation of lymphocyte proliferation	96	0.455351	1.5897	0.00172503	0.0337542	0.0292175	1606	tags=29%, list=14%, signal=25%	ENSG00000110651/ENSG00000125538/ENSG00000198286/ENSG00000123338/ENSG00000271503/ENSG00000134242/ENSG00000168071/ENSG00000204592/ENSG00000081237/ENSG00000165025/ENSG00000203747/ENSG00000168283/ENSG00000173757/ENSG00000160856/ENSG00000105639/ENSG00000206503/ENSG00000223865/ENSG00000171791/ENSG00000101096/ENSG00000136244/ENSG00000198805/ENSG00000231389/ENSG00000113811/ENSG00000105122/ENSG00000019582…
Naive B cells	GO:0070102	interleukin-6-mediated signaling pathway	14	0.721081	1.7631	0.00174269	0.0340246	0.0294515	1106	tags=36%, list=10%, signal=32%	ENSG00000162434/ENSG00000175354/ENSG00000136244/ENSG00000141646/ENSG00000168610
Naive B cells	GO:0007229	integrin-mediated signaling pathway	65	0.498193	1.65081	0.00178496	0.0346971	0.0300336	1997	tags=34%, list=18%, signal=28%	ENSG00000179295/ENSG00000119185/ENSG00000102265/ENSG00000101336/ENSG00000169756/ENSG00000140678/ENSG00000165025/ENSG00000138623/ENSG00000135404/ENSG00000000938/ENSG00000160255/ENSG00000115956/ENSG00000187608/ENSG00000136280/ENSG00000159840/ENSG00000204420/ENSG00000005844/ENSG00000169398/ENSG00000111859/ENSG00000112851/ENSG00000120899/ENSG00000213658
Naive B cells	GO:1905952	regulation of lipid localization	81	0.473446	1.61775	0.0017846	0.0346971	0.0300336	2660	tags=37%, list=24%, signal=28%	ENSG00000125538/ENSG00000179295/ENSG00000110047/ENSG00000263528/ENSG00000064687/ENSG00000151726/ENSG00000165025/ENSG00000175354/ENSG00000163932/ENSG00000163874/ENSG00000100906/ENSG00000100300/ENSG00000136244/ENSG00000112697/ENSG00000149357/ENSG00000099904/ENSG00000177666/ENSG00000124406/ENSG00000182718/ENSG00000091039/ENSG00000113615/ENSG00000170456/ENSG00000135218/ENSG00000121671/ENSG00000198911…
Naive B cells	GO:0002690	positive regulation of leukocyte chemotaxis	59	0.50985	1.66482	0.00179518	0.0348194	0.0301395	2266	tags=44%, list=20%, signal=35%	ENSG00000123338/ENSG00000271503/ENSG00000275302/ENSG00000100030/ENSG00000133789/ENSG00000100600/ENSG00000174574/ENSG00000277632/ENSG00000136244/ENSG00000177119/ENSG00000019582/ENSG00000169398/ENSG00000183049/ENSG00000128340/ENSG00000107175/ENSG00000087470/ENSG00000111859/ENSG00000126353/ENSG00000060237/ENSG00000172939/ENSG00000120899/ENSG00000136238/ENSG00000137801/ENSG00000173511/ENSG00000204472…
Naive B cells	GO:0046710	GDP metabolic process	8	0.817532	1.72849	0.00183315	0.0354783	0.0307098	972	tags=50%, list=9%, signal=46%	ENSG00000198286/ENSG00000143774/ENSG00000075711/ENSG00000130830
Naive B cells	GO:0046519	sphingoid metabolic process	14	0.71953	1.75931	0.00185791	0.0356461	0.030855	987	tags=29%, list=9%, signal=26%	ENSG00000138744/ENSG00000100596/ENSG00000126821/ENSG00000165389
Naive B cells	GO:0030262	apoptotic nuclear changes	19	0.667631	1.75627	0.00185268	0.0356461	0.030855	2838	tags=68%, list=25%, signal=51%	ENSG00000160570/ENSG00000108465/ENSG00000087088/ENSG00000100697/ENSG00000120868/ENSG00000136244/ENSG00000166619/ENSG00000143952/ENSG00000185122/ENSG00000157036/ENSG00000160049/ENSG00000105612/ENSG00000167136
Naive B cells	GO:0032640	tumor necrosis factor production	109	0.44119	1.56441	0.00185512	0.0356461	0.030855	1514	tags=28%, list=13%, signal=25%	ENSG00000163737/ENSG00000104972/ENSG00000179295/ENSG00000197943/ENSG00000134242/ENSG00000089127/ENSG00000120885/ENSG00000204592/ENSG00000081237/ENSG00000165025/ENSG00000196843/ENSG00000203747/ENSG00000104998/ENSG00000011600/ENSG00000149177/ENSG00000188906/ENSG00000100697/ENSG00000277632/ENSG00000197471/ENSG00000066294/ENSG00000163874/ENSG00000102034/ENSG00000100300/ENSG00000080815/ENSG00000107738…
Naive B cells	GO:0032680	regulation of tumor necrosis factor production	109	0.44119	1.56441	0.00185512	0.0356461	0.030855	1514	tags=28%, list=13%, signal=25%	ENSG00000163737/ENSG00000104972/ENSG00000179295/ENSG00000197943/ENSG00000134242/ENSG00000089127/ENSG00000120885/ENSG00000204592/ENSG00000081237/ENSG00000165025/ENSG00000196843/ENSG00000203747/ENSG00000104998/ENSG00000011600/ENSG00000149177/ENSG00000188906/ENSG00000100697/ENSG00000277632/ENSG00000197471/ENSG00000066294/ENSG00000163874/ENSG00000102034/ENSG00000100300/ENSG00000080815/ENSG00000107738…
Naive B cells	GO:0031342	negative regulation of cell killing	23	0.638598	1.75011	0.00186243	0.0356556	0.0308633	1566	tags=52%, list=14%, signal=45%	ENSG00000072694/ENSG00000104972/ENSG00000123338/ENSG00000168685/ENSG00000204592/ENSG00000081237/ENSG00000234745/ENSG00000206503/ENSG00000134539/ENSG00000170542/ENSG00000204642/ENSG00000105329
Naive B cells	GO:0002428	antigen processing and presentation of peptide antigen via MHC class Ib	10	0.776433	1.74369	0.00188088	0.0359313	0.0311019	1476	tags=60%, list=13%, signal=52%	ENSG00000204525/ENSG00000204592/ENSG00000234745/ENSG00000206503/ENSG00000166710/ENSG00000204642
Naive B cells	GO:0010952	positive regulation of peptidase activity	124	0.42895	1.54337	0.00189335	0.0360562	0.0312101	3369	tags=46%, list=30%, signal=33%	ENSG00000163220/ENSG00000136997/ENSG00000143546/ENSG00000092010/ENSG00000144746/ENSG00000117984/ENSG00000010810/ENSG00000105483/ENSG00000114446/ENSG00000165025/ENSG00000087088/ENSG00000100600/ENSG00000186010/ENSG00000136560/ENSG00000134318/ENSG00000198171/ENSG00000166681/ENSG00000120868/ENSG00000003400/ENSG00000140464/ENSG00000107738/ENSG00000114023/ENSG00000135334/ENSG00000204628/ENSG00000168610…
Naive B cells	GO:0045089	positive regulation of innate immune response	215	0.38583	1.45774	0.00189555	0.0360562	0.0312101	1514	tags=23%, list=13%, signal=20%	ENSG00000174123/ENSG00000145901/ENSG00000213809/ENSG00000137312/ENSG00000140853/ENSG00000185507/ENSG00000080824/ENSG00000115310/ENSG00000085265/ENSG00000197943/ENSG00000173039/ENSG00000163564/ENSG00000271503/ENSG00000134242/ENSG00000089127/ENSG00000186834/ENSG00000110330/ENSG00000010810/ENSG00000263528/ENSG00000101336/ENSG00000204592/ENSG00000165025/ENSG00000169871/ENSG00000144802/ENSG00000173757…
Naive B cells	GO:0032479	regulation of type I interferon production	82	0.47015	1.60952	0.00192136	0.036391	0.0314998	1381	tags=30%, list=12%, signal=27%	ENSG00000137312/ENSG00000104972/ENSG00000179295/ENSG00000185507/ENSG00000080824/ENSG00000197943/ENSG00000134242/ENSG00000089127/ENSG00000165025/ENSG00000169871/ENSG00000181481/ENSG00000187608/ENSG00000112343/ENSG00000128604/ENSG00000011275/ENSG00000100811/ENSG00000125347/ENSG00000129472/ENSG00000184216/ENSG00000070010/ENSG00000138032/ENSG00000247315/ENSG00000088888/ENSG00000115415/ENSG00000132664
Naive B cells	GO:0032606	type I interferon production	82	0.47015	1.60952	0.00192136	0.036391	0.0314998	1381	tags=30%, list=12%, signal=27%	ENSG00000137312/ENSG00000104972/ENSG00000179295/ENSG00000185507/ENSG00000080824/ENSG00000197943/ENSG00000134242/ENSG00000089127/ENSG00000165025/ENSG00000169871/ENSG00000181481/ENSG00000187608/ENSG00000112343/ENSG00000128604/ENSG00000011275/ENSG00000100811/ENSG00000125347/ENSG00000129472/ENSG00000184216/ENSG00000070010/ENSG00000138032/ENSG00000247315/ENSG00000088888/ENSG00000115415/ENSG00000132664
Naive B cells	GO:0006897	endocytosis	338	0.357018	1.38469	0.00194974	0.0368496	0.0318968	2721	tags=31%, list=24%, signal=24%	ENSG00000072694/ENSG00000159314/ENSG00000137312/ENSG00000145016/ENSG00000110651/ENSG00000104972/ENSG00000105443/ENSG00000085265/ENSG00000134516/ENSG00000140368/ENSG00000197943/ENSG00000110047/ENSG00000123338/ENSG00000161203/ENSG00000100599/ENSG00000197324/ENSG00000064687/ENSG00000013016/ENSG00000120885/ENSG00000077044/ENSG00000124333/ENSG00000165025/ENSG00000075785/ENSG00000187239/ENSG00000135404…
Naive B cells	GO:0070741	response to interleukin-6	18	0.676292	1.75595	0.00196227	0.036929	0.0319655	1106	tags=33%, list=10%, signal=30%	ENSG00000173039/ENSG00000162434/ENSG00000175354/ENSG00000136244/ENSG00000141646/ENSG00000168610
Naive B cells	GO:0071354	cellular response to interleukin-6	18	0.676292	1.75595	0.00196227	0.036929	0.0319655	1106	tags=33%, list=10%, signal=30%	ENSG00000173039/ENSG00000162434/ENSG00000175354/ENSG00000136244/ENSG00000141646/ENSG00000168610
Naive B cells	GO:0042119	neutrophil activation	28	0.610615	1.74456	0.00197906	0.0371182	0.0321293	1328	tags=39%, list=12%, signal=35%	ENSG00000072694/ENSG00000271503/ENSG00000124333/ENSG00000165025/ENSG00000160255/ENSG00000011600/ENSG00000163932/ENSG00000186716/ENSG00000124126/ENSG00000116266/ENSG00000135046
Naive B cells	GO:0002274	myeloid leukocyte activation	144	0.415221	1.51671	0.0019807	0.0371182	0.0321293	2228	tags=31%, list=20%, signal=25%	ENSG00000072694/ENSG00000134516/ENSG00000197943/ENSG00000271503/ENSG00000086730/ENSG00000120885/ENSG00000081237/ENSG00000124333/ENSG00000165025/ENSG00000203747/ENSG00000000938/ENSG00000160255/ENSG00000011600/ENSG00000163932/ENSG00000188906/ENSG00000277632/ENSG00000066294/ENSG00000163874/ENSG00000186716/ENSG00000124126/ENSG00000080815/ENSG00000018280/ENSG00000092531/ENSG00000136244/ENSG00000168884…
Naive B cells	GO:0008360	regulation of cell shape	85	0.465693	1.60198	0.00199484	0.0373044	0.0322905	2698	tags=39%, list=24%, signal=30%	ENSG00000146192/ENSG00000023902/ENSG00000010810/ENSG00000101336/ENSG00000197622/ENSG00000000938/ENSG00000186635/ENSG00000118680/ENSG00000160255/ENSG00000167657/ENSG00000131504/ENSG00000128585/ENSG00000277632/ENSG00000136040/ENSG00000075711/ENSG00000145715/ENSG00000122545/ENSG00000075884/ENSG00000135046/ENSG00000169398/ENSG00000092820/ENSG00000120899/ENSG00000136238/ENSG00000153774/ENSG00000182511…
Naive B cells	GO:0071622	regulation of granulocyte chemotaxis	31	0.595423	1.73572	0.00202322	0.0375971	0.0325439	2514	tags=48%, list=22%, signal=38%	ENSG00000123338/ENSG00000271503/ENSG00000100030/ENSG00000174574/ENSG00000130830/ENSG00000019582/ENSG00000169398/ENSG00000183049/ENSG00000128340/ENSG00000087470/ENSG00000126353/ENSG00000136238/ENSG00000137801/ENSG00000111913/ENSG00000169429
Naive B cells	GO:0051924	regulation of calcium ion transport	129	0.424199	1.53228	0.00201819	0.0375971	0.0325439	2698	tags=36%, list=24%, signal=28%	ENSG00000104972/ENSG00000197943/ENSG00000271503/ENSG00000276045/ENSG00000171316/ENSG00000138081/ENSG00000010810/ENSG00000075142/ENSG00000013016/ENSG00000275302/ENSG00000087088/ENSG00000124942/ENSG00000160856/ENSG00000105639/ENSG00000131504/ENSG00000277632/ENSG00000066294/ENSG00000171791/ENSG00000100300/ENSG00000140464/ENSG00000070961/ENSG00000010610/ENSG00000197386/ENSG00000198668/ENSG00000140992…
Naive B cells	GO:0051051	negative regulation of transport	243	0.375553	1.43072	0.00202284	0.0375971	0.0325439	1986	tags=27%, list=18%, signal=23%	ENSG00000072694/ENSG00000168297/ENSG00000145016/ENSG00000104972/ENSG00000125538/ENSG00000156675/ENSG00000179295/ENSG00000144746/ENSG00000123338/ENSG00000176994/ENSG00000100599/ENSG00000167470/ENSG00000138081/ENSG00000075142/ENSG00000064687/ENSG00000119185/ENSG00000075785/ENSG00000155099/ENSG00000112335/ENSG00000173163/ENSG00000180304/ENSG00000188906/ENSG00000165527/ENSG00000069329/ENSG00000135272…
Naive B cells	GO:0033157	regulation of intracellular protein transport	173	0.400211	1.486	0.00208504	0.0386648	0.033468	2309	tags=36%, list=21%, signal=29%	ENSG00000110651/ENSG00000125538/ENSG00000179295/ENSG00000080824/ENSG00000198258/ENSG00000117280/ENSG00000148175/ENSG00000010810/ENSG00000119185/ENSG00000104765/ENSG00000079332/ENSG00000160255/ENSG00000175224/ENSG00000100453/ENSG00000180304/ENSG00000163932/ENSG00000188906/ENSG00000185043/ENSG00000135272/ENSG00000152332/ENSG00000163874/ENSG00000176749/ENSG00000104904/ENSG00000137642/ENSG00000187446…
Naive B cells	GO:0048854	brain morphogenesis	18	0.673643	1.74907	0.00211645	0.0391653	0.0339013	1741	tags=44%, list=16%, signal=38%	ENSG00000115904/ENSG00000167552/ENSG00000007168/ENSG00000080815/ENSG00000117020/ENSG00000171862/ENSG00000149823/ENSG00000104290
Naive B cells	GO:2000566	positive regulation of CD8-positive, alpha-beta T cell proliferation	4	0.922745	1.61138	0.00212847	0.0393057	0.0340228	690	tags=75%, list=6%, signal=70%	ENSG00000134242/ENSG00000204592/ENSG00000206503
Naive B cells	GO:0050920	regulation of chemotaxis	112	0.436613	1.5528	0.00215466	0.0397067	0.0343699	2266	tags=37%, list=20%, signal=30%	ENSG00000213809/ENSG00000123338/ENSG00000271503/ENSG00000100599/ENSG00000138623/ENSG00000275302/ENSG00000100030/ENSG00000175354/ENSG00000133789/ENSG00000100600/ENSG00000174574/ENSG00000005810/ENSG00000277632/ENSG00000130830/ENSG00000185033/ENSG00000136244/ENSG00000177119/ENSG00000019582/ENSG00000103496/ENSG00000073849/ENSG00000169398/ENSG00000183049/ENSG00000128340/ENSG00000094631/ENSG00000105329…
[truncated: 552 more rows]

## Sheet: Table_S2
Sample	CD8+ NKT-like cells	Classical Monocytes	Memory CD4+ T cells	Myeloid Dendritic cells	Naive B cells	Naive CD4+ T cells	Natural killer cells	Non-classical monocytes	Platelets	Unknown
pre_1	44	69	22	5	19	26	60	3	6	45
pre_2	129	94	99	9	100	215	131	10	23	300
post_1	108	172	92	33	122	78	133	9	26	181
[truncated: 1 more rows]

## Sheet: Table_S3
Cell Type	logFC	logCPM	F	P-Value	FDR
[truncated: 10 more rows]

[truncated: 1 more sheets: Table_S4]
